# Supplementary material for: Comprehensive analysis of a cuproptosis-related ceRNA network implicates a potential endocrine therapy resistance mechanism in ER-positive breast cancer
Source: BMC Med Genomics. 2023 May 5;16:96. doi: 10.1186/s12920-023-01511-0 (PMC10161630; doi:10.1186/s12920-023-01511-0)
Supplement: Supplementary file 1 — Additional file 1. The gene list of 38 common checkpoint regulators retrieved from literature. [file 12920_2023_1511_MOESM1_ESM.xlsx]

## Sheet: supplementary file 1
The gene list of 38 common checkpoint regulators retrieved from literature
YTHDF1
VTCN1
TNFSF9
TNFSF4
TNFSF18
TNFRSF9
TNFRSF4
TNFRSF18
SIGLEC15
PVR
PTPRC
PDCD1LG2
PDCD1
CD274
LGALS9
LDHC
LDHB
LDHA
LAMA3
LAG3
JAK2
JAK1
IL23A
IL12B
IL12A
IFNG
ICOSLG
ICOS
HAVCR2
FGL1
CTLA4
CD8A
CD86
CD80
CD40LG
CD40
CD28
B2M
