# Supplementary material for: Comprehensive analysis of a cuproptosis-related ceRNA network implicates a potential endocrine therapy resistance mechanism in ER-positive breast cancer
Source: BMC Med Genomics. 2023 May 5;16:96. doi: 10.1186/s12920-023-01511-0 (PMC10161630; doi:10.1186/s12920-023-01511-0)
Supplement: Supplementary file 2 — Additional file 2. The immunotherapy response prediction results of all the BC samples in TCGA-BRCA based on TIDE algorithm. [file 12920_2023_1511_MOESM2_ESM.csv]

The immunotherapy response prediction results of all the BC samples in TCGA-BRCA based on TIDE algorithm.
Patient	No benefits	Responder	TIDE	IFNG	MSI Expr Sig	Merck18	CD274	CD8	CTL.flag	Dysfunction	Exclusion	MDSC	CAF	TAM M2
TCGA-AC-A2QH-01B-04R-A22O-07	FALSE	FALSE	1.51	13.41	0	5.38	0.67	0.4	FALSE	-0.45	1.51	0.07	0.14	0.01
TCGA-AN-A0FV-01A-11R-A00Z-07	FALSE	FALSE	1.17	39.77	0	16.75	0.28	0.09	FALSE	-0.17	1.17	0.03	0.12	0.02
TCGA-AO-A125-01A-11R-A10J-07	FALSE	FALSE	0.39	17.76	1	10.55	0.33	0.08	FALSE	-0.14	0.39	0.02	0.02	0.01
TCGA-AO-A0JC-01A-11R-A056-07	FALSE	FALSE	0.18	499.96	0.02	191.87	4.36	37.83	TRUE	0.18	-0.01	-0.01	-0.01	0
TCGA-D8-A73U-01A-11R-A33J-07	FALSE	FALSE	0.16	618.06	0	152.74	5.19	18.06	TRUE	0.16	0.25	-0.01	0.06	-0.01
TCGA-AQ-A7U7-01A-22R-A352-07	FALSE	FALSE	0.14	293.21	0	110.01	3.99	17.1	TRUE	0.14	0.54	0.01	0.1	-0.03
TCGA-E9-A2JT-01A-22R-A18M-07	FALSE	FALSE	0.14	409.8	0.02	136.63	3.04	22.37	TRUE	0.14	0.19	0	0.02	0
TCGA-EW-A1PE-01A-11R-A144-07	FALSE	FALSE	0.09	210.25	0	76.71	4.37	3.44	TRUE	0.09	0.55	0.02	0.1	-0.03
TCGA-A2-A0EP-01A-52R-A22U-07	FALSE	FALSE	0.09	375.19	0	127.65	3.2	6.44	TRUE	0.09	0.89	-0.01	0.15	-0.01
TCGA-A2-A0CR-01A-11R-A22K-07	FALSE	FALSE	0.08	292.8	0	122.27	1.03	18.08	TRUE	0.08	0.5	0.02	0.06	0
TCGA-BH-A0H5-01A-21R-A115-07	FALSE	FALSE	0.08	714.54	0	178.67	5.53	30.53	TRUE	0.08	0.12	0	0.03	-0.02
TCGA-BH-A0B6-01A-11R-A19W-07	FALSE	FALSE	0.08	588.9	0	219.02	4.23	18.81	TRUE	0.08	0.23	0.01	0.06	-0.03
TCGA-AC-A2QJ-01A-12R-A19W-07	FALSE	FALSE	0.07	85.11	0	62.09	0.14	0.65	TRUE	0.07	0.83	0.01	0.13	-0.01
TCGA-A2-A4S1-01A-21R-A266-07	FALSE	FALSE	0.07	190.96	0	72.05	0.24	1.12	TRUE	0.07	1.51	0.01	0.24	-0.01
TCGA-A2-A3XW-01A-11R-A239-07	FALSE	FALSE	0.07	111.16	1	59.57	0.43	2.52	TRUE	0.07	0.53	0.03	0.05	-0.01
TCGA-AC-A8OS-01A-12R-A41B-07	FALSE	FALSE	0.07	101.78	0.99	40.23	1.03	3.81	TRUE	0.07	0.76	0.02	0.09	0.01
TCGA-A2-A0CO-01A-13R-A22K-07	FALSE	FALSE	0.06	158.27	0.89	54.24	1.69	5.6	TRUE	0.06	0.93	0.03	0.13	-0.02
TCGA-E9-A5FK-01A-11R-A27Q-07	FALSE	FALSE	0.06	262.09	0	127.98	1.62	10.89	TRUE	0.06	0.37	0.02	0.04	-0.01
TCGA-LL-A440-01A-11R-A24H-07	FALSE	FALSE	0.06	113.38	0	43.12	1.17	1.32	TRUE	0.06	1.3	0	0.2	0
TCGA-OL-A5D6-01A-21R-A27Q-07	FALSE	FALSE	0.06	70.49	1	21.94	0.23	0.64	TRUE	0.06	0.64	0.02	0.05	0.03
TCGA-A7-A3J1-01A-11R-A213-07	FALSE	FALSE	0.04	192.67	0	79.67	2.03	6.61	TRUE	0.04	0.93	0.02	0.15	-0.03
TCGA-E9-A1ND-11A-43R-A144-07	FALSE	FALSE	0.04	138.25	0	69.89	0.65	2.7	TRUE	0.04	0.67	-0.01	0.1	0.01
TCGA-A2-A4S2-01A-12R-A266-07	FALSE	FALSE	0.04	127.9	0	63.21	4.24	4.82	TRUE	0.04	0.77	0.03	0.12	-0.05
TCGA-E2-A108-01A-13R-A10J-07	FALSE	FALSE	0.04	441.19	0	123.17	3.65	20.81	TRUE	0.04	0.82	0	0.13	-0.01
TCGA-BH-A6R9-01A-21R-A32P-07	FALSE	FALSE	0.03	206.18	0	63.68	7.67	2.27	TRUE	0.03	1.94	0.03	0.29	-0.01
TCGA-AC-A3W5-01A-11R-A22K-07	FALSE	FALSE	0.03	184.37	0	65.88	1.32	4.55	TRUE	0.03	1.13	0.02	0.16	-0.01
TCGA-E9-A3Q9-01A-11R-A21T-07	FALSE	FALSE	0.03	112.18	0.87	27.35	0.6	2.13	TRUE	0.03	-0.02	0	0	0
TCGA-E2-A15K-11A-13R-A12P-07	FALSE	FALSE	0.03	143.34	1	64.32	0.52	3.81	TRUE	0.03	1.11	0.02	0.13	0.01
TCGA-OL-A66P-01A-11R-A31O-07	FALSE	FALSE	0.03	264.17	0	125.21	0.86	12.65	TRUE	0.03	0.24	0	0.03	0.01
TCGA-D8-A1XV-01A-11R-A14M-07	FALSE	FALSE	0.03	34.71	1	9.04	0.31	0.13	TRUE	0.03	0.12	0	0	0.02
TCGA-AC-A3W6-01A-12R-A22K-07	FALSE	FALSE	0.03	149.01	0	57.28	0.94	5.35	TRUE	0.03	1.54	0.03	0.21	0
TCGA-PE-A5DE-01A-11R-A27Q-07	FALSE	FALSE	0.03	369.45	0	149.89	3.39	24.39	TRUE	0.03	0.27	0.01	0.04	-0.02
TCGA-GM-A4E0-01A-12R-A266-07	FALSE	FALSE	0.03	209.06	0	71.03	1.16	4.81	TRUE	0.03	0.81	0.01	0.12	-0.01
TCGA-E2-A1IK-01A-11R-A144-07	FALSE	FALSE	0.02	98.4	1	42.4	0.64	3.27	TRUE	0.02	0.21	0	0.01	0.02
TCGA-AO-A1KO-01A-31R-A13Q-07	FALSE	FALSE	0.02	46.32	1	16.72	0.68	1.82	TRUE	0.02	0.06	0	0	0
TCGA-EW-A1P5-01A-11R-A144-07	FALSE	FALSE	0.02	171.43	0	61.9	1.81	1.06	TRUE	0.02	0.56	0.03	0.09	-0.05
TCGA-GI-A2C8-01A-11R-A16F-07	FALSE	FALSE	0.02	161.23	0	50.36	1.19	1.95	TRUE	0.02	0.44	0	0.06	0.01
TCGA-LD-A9QF-01A-32R-A41B-07	FALSE	FALSE	0.02	252.3	0	102.75	2.76	8.78	TRUE	0.02	0.63	0	0.11	-0.02
TCGA-AR-A1AO-01A-11R-A12P-07	FALSE	FALSE	0.02	236.8	0	71.05	3.11	7.31	TRUE	0.02	0.5	-0.02	0.1	-0.01
TCGA-E9-A1NF-01A-11R-A14D-07	FALSE	FALSE	0.02	71.63	0.74	27.04	0.85	1.1	TRUE	0.02	1.76	0.03	0.23	0.01
TCGA-AO-A12B-01A-11R-A10J-07	FALSE	FALSE	0.01	37.96	1	14.84	0.59	0.96	TRUE	0.01	0.24	0	0.01	0.02
TCGA-AR-A1AW-01A-21R-A12P-07	FALSE	FALSE	0.01	483.2	0	166.65	7.74	17.54	TRUE	0.01	-0.02	0	0.01	-0.03
TCGA-A2-A0CL-01A-11R-A115-07	FALSE	FALSE	0.01	383.84	0	126.03	4.38	18.83	TRUE	0.01	0.6	0.02	0.1	-0.03
TCGA-GM-A2DO-01A-11R-A18M-07	FALSE	FALSE	0.01	394.47	0.04	140.29	4.06	22.87	TRUE	0.01	0.23	0.02	0.01	-0.01
TCGA-BH-A208-01A-11R-A157-07	FALSE	FALSE	0.01	82.5	0	28.24	0.5	1.2	TRUE	0.01	1.65	0.02	0.24	0
TCGA-A2-A25F-01A-11R-A169-07	FALSE	FALSE	0.01	628.82	0	139.76	8.56	17.37	TRUE	0.01	0.41	-0.01	0.08	-0.01
TCGA-D8-A73W-01A-22R-A352-07	FALSE	FALSE	0.01	66.87	0	30.13	2.69	0.93	TRUE	0.01	0.14	0	0.02	-0.01
TCGA-A7-A0CH-11A-32R-A089-07	FALSE	FALSE	0.01	85.3	1	46.37	0.63	0.96	TRUE	0.01	1	0.01	0.11	0.03
TCGA-AO-A128-01A-11R-A10J-07	FALSE	FALSE	0.01	696.29	0	193.26	21.25	25.37	TRUE	0.01	0.07	0	0.04	-0.05
TCGA-A7-A56D-01A-11R-A27Q-07	FALSE	FALSE	0.01	51.57	0	54.44	0.82	0.54	TRUE	0.01	0.58	0.03	0.08	-0.02
TCGA-OL-A5RU-01A-11R-A28M-07	FALSE	FALSE	0.01	145.85	1	51.22	0.98	7.44	TRUE	0.01	0.42	0.01	0.03	0.02
TCGA-A7-A3J0-01A-11R-A213-07	FALSE	FALSE	0.01	128.27	1	40.84	0.81	2.37	TRUE	0.01	0.15	0.01	0.01	0
TCGA-E9-A1NF-11A-73R-A14D-07	FALSE	FALSE	0.01	71.75	0	44.92	0.59	0.39	TRUE	0.01	1.1	-0.02	0.17	0.02
TCGA-B6-A1KI-01A-11R-A14M-07	FALSE	FALSE	0.01	31.28	0.5	12.7	0.25	0.4	TRUE	0.01	0.22	0	0.03	0
TCGA-AC-A23G-01A-11R-A213-07	FALSE	FALSE	0.01	139.18	0	46.19	0.88	1.63	TRUE	0.01	1.75	0.03	0.24	0
TCGA-A8-A08H-01A-21R-A00Z-07	FALSE	FALSE	0.01	211.82	0	54.23	1.15	2.23	TRUE	0.01	0.67	-0.01	0.11	0
TCGA-AO-A12D-01A-11R-A115-07	FALSE	FALSE	0	302.52	0	81.65	2.12	3.31	TRUE	0	0.29	0.01	0.03	0
TCGA-AR-A2LJ-01A-12R-A19W-07	FALSE	FALSE	0	169.61	0	77.72	0.58	2.76	TRUE	0	0.58	0.01	0.07	0
TCGA-E2-A1IJ-01A-11R-A144-07	FALSE	FALSE	0	163.41	0	40.05	0.94	4.36	TRUE	0	1.17	0.02	0.16	0
TCGA-BH-A0B0-01A-21R-A115-07	FALSE	FALSE	0	227.59	0	82.69	2.22	3.67	TRUE	0	1.3	0.02	0.19	-0.01
TCGA-BH-A5J0-01A-11R-A27Q-07	FALSE	FALSE	0	211.42	0	101.05	1.09	3.05	TRUE	0	0.88	0.02	0.12	-0.01
TCGA-A8-A0A7-01A-11R-A00Z-07	FALSE	FALSE	0	481.65	0	132.62	3.07	24.99	TRUE	0	0.34	0	0.07	-0.01
TCGA-BH-A42U-01A-12R-A24H-07	FALSE	FALSE	0	121.37	1	61.83	0.86	2.91	TRUE	0	0.93	0.04	0.08	0.02
TCGA-AN-A0XP-01A-11R-A109-07	FALSE	FALSE	0	53.53	0	28.35	2.16	0.27	TRUE	0	0.24	0.01	0.04	-0.02
TCGA-AR-A2LQ-01A-22R-A18M-07	FALSE	TRUE	0	106.74	0.99	30.82	0.66	0.72	TRUE	0	1.56	0.02	0.25	0
TCGA-D8-A1XC-01A-11R-A14D-07	FALSE	TRUE	0	32.03	1	9.91	0.27	0.16	TRUE	0	0.22	0	0.01	0.02
TCGA-OL-A66L-01A-12R-A31O-07	FALSE	TRUE	0	86.95	1	53.35	0.51	2.89	TRUE	0	0.76	0.03	0.08	0
TCGA-AO-A03U-01B-21R-A10J-07	FALSE	TRUE	0	189.46	0	62.75	1.13	1.32	TRUE	0	0.48	0.02	0.04	-0.01
TCGA-5L-AAT1-01A-12R-A41B-07	FALSE	TRUE	0	416.72	0	130.78	2.46	10.68	TRUE	0	0.83	0.02	0.11	-0.01
TCGA-A8-A08A-01A-11R-A32Y-07	FALSE	TRUE	-0.01	142.46	1	46.82	0.38	0.51	TRUE	-0.01	0.54	0.01	0.05	0.02
TCGA-BH-A0AZ-01A-21R-A12P-07	FALSE	TRUE	-0.01	82.48	0	31.66	0.48	1.84	TRUE	-0.01	1.23	0.02	0.18	-0.01
TCGA-E2-A1LA-01A-11R-A144-07	FALSE	TRUE	-0.01	303.51	0	73.54	2.15	7.88	TRUE	-0.01	0.32	-0.01	0.05	0
TCGA-GM-A2DD-01A-11R-A180-07	FALSE	TRUE	-0.01	258.16	0	89.39	1.81	5.35	TRUE	-0.01	0.74	0.02	0.08	0.01
TCGA-C8-A1HE-01A-11R-A13Q-07	FALSE	TRUE	-0.01	65.97	1	20.19	0.4	0.9	TRUE	-0.01	0.11	0	0.02	0
TCGA-A2-A3XV-01A-21R-A239-07	FALSE	TRUE	-0.01	26.03	1	19.28	0.1	0.24	TRUE	-0.01	0.54	0.03	0.02	0.03
TCGA-B6-A0WZ-01A-11R-A109-07	FALSE	TRUE	-0.01	41.42	1	15.54	1.06	0.57	TRUE	-0.01	0.68	0.03	0.05	0.01
TCGA-AN-A0FN-01A-11R-A034-07	FALSE	TRUE	-0.01	200.55	0	75.87	1.48	4.66	TRUE	-0.01	1.8	0.02	0.27	-0.01
TCGA-A2-A4S0-01A-21R-A266-07	FALSE	TRUE	-0.01	38.57	0.73	16.88	0.42	0.4	TRUE	-0.01	0.18	0.01	0.02	0
TCGA-XX-A89A-01A-11R-A36F-07	FALSE	TRUE	-0.01	176.43	0	64.96	1.05	2.58	TRUE	-0.01	1.12	0.01	0.17	0
TCGA-A7-A0DB-11A-33R-A089-07	FALSE	TRUE	-0.01	74.43	0	42.27	0.93	0.31	TRUE	-0.01	0.85	-0.02	0.13	0.01
TCGA-A1-A0SQ-01A-21R-A144-07	FALSE	TRUE	-0.02	60.26	0	20.92	0.33	0.63	TRUE	-0.02	0.19	0.02	0.01	0
TCGA-A1-A0SH-01A-11R-A084-07	FALSE	TRUE	-0.02	83.25	0.87	25.54	0.39	0.49	TRUE	-0.02	1.69	0.02	0.24	0
TCGA-GM-A2DI-01A-31R-A18M-07	FALSE	TRUE	-0.02	383.84	0.05	129.48	3.03	16.46	TRUE	-0.02	0.75	0.02	0.1	-0.01
TCGA-A8-A08I-01A-11R-A00Z-07	FALSE	TRUE	-0.02	600.33	0	196.96	8.42	11.88	TRUE	-0.02	-0.05	0	0.02	-0.04
TCGA-BH-A8G0-01A-11R-A352-07	FALSE	TRUE	-0.02	139.53	0	45.29	1.36	2.8	TRUE	-0.02	1.1	0	0.16	0
TCGA-BH-A0DH-01A-11R-A084-07	FALSE	TRUE	-0.02	76.2	0	31.74	1.63	1.77	TRUE	-0.02	0.15	0	0.02	0
TCGA-B6-A408-01A-12R-A24H-07	FALSE	TRUE	-0.02	152.39	0	46.89	1.12	2.44	TRUE	-0.02	0.58	0.03	0.08	-0.03
TCGA-AC-A62Y-01A-11R-A29R-07	FALSE	TRUE	-0.02	110.48	0	37.22	0.78	1.59	TRUE	-0.02	0.45	0.01	0.06	0
TCGA-A2-A0EN-01A-13R-A084-07	FALSE	TRUE	-0.02	296.2	0	71.91	2.05	6.98	TRUE	-0.02	0.56	0	0.09	-0.01
TCGA-BH-A6R8-01A-21R-A33J-07	FALSE	TRUE	-0.02	119.29	0	60.86	2.24	1.46	TRUE	-0.02	0.52	0.03	0.08	-0.04
TCGA-C8-A12V-01A-11R-A115-07	FALSE	TRUE	-0.02	510.11	0	139.78	9.23	21.48	TRUE	-0.02	0.14	0.01	0.03	-0.02
TCGA-E2-A3DX-01A-21R-A213-07	FALSE	TRUE	-0.02	149.35	0.97	57.07	0.77	12.07	TRUE	-0.02	1.33	0.02	0.18	0
TCGA-A7-A13H-01A-11R-A22K-07	FALSE	TRUE	-0.02	254.85	0	89.38	2.41	3.67	TRUE	-0.02	0.72	0.01	0.11	-0.01
TCGA-AC-A3HN-01A-11R-A213-07	FALSE	TRUE	-0.02	131.26	0	50.42	1.21	3.22	TRUE	-0.02	1.38	0.02	0.2	-0.01
TCGA-AO-A0J2-01A-11R-A034-07	FALSE	TRUE	-0.02	258.84	0.99	77.28	5.45	2.26	TRUE	-0.02	0.43	0.03	0.02	0.01
TCGA-BH-A18S-01A-11R-A12D-07	FALSE	TRUE	-0.02	60.49	1	14.97	0.47	0.86	TRUE	-0.02	0.22	0	0.01	0.02
TCGA-A8-A0A6-01A-12R-A056-07	FALSE	TRUE	-0.03	301.3	0	86.06	2.17	9.85	TRUE	-0.03	0.2	0.01	0.03	-0.01
TCGA-AC-A3BB-01A-21R-A19W-07	FALSE	TRUE	-0.03	194.22	0.93	78.22	1	7.45	TRUE	-0.03	1.26	0.02	0.17	0
TCGA-JL-A3YW-01A-12R-A239-07	FALSE	TRUE	-0.03	200.08	0	68.58	3.02	1.62	TRUE	-0.03	1.12	0.02	0.16	-0.01
TCGA-D8-A1JK-01A-11R-A13Q-07	FALSE	TRUE	-0.03	327.02	0	87.93	2.99	3.07	TRUE	-0.03	0.67	0.03	0.08	-0.01
TCGA-AC-A6IV-01A-12R-A33J-07	FALSE	TRUE	-0.03	176.34	0	53.78	1.18	3.87	TRUE	-0.03	1.28	0.02	0.18	0
TCGA-A7-A0DB-01A-11R-A00Z-07	FALSE	TRUE	-0.03	98.49	0	32.29	0.85	0.45	TRUE	-0.03	0.75	0.02	0.08	0.01
TCGA-BH-A18V-06A-11R-A213-07	FALSE	TRUE	-0.03	741.65	0	225.14	3.47	14.29	TRUE	-0.03	0.21	0.02	0.04	-0.03
TCGA-A2-A0ST-01A-12R-A084-07	FALSE	TRUE	-0.03	608.86	0	185.28	6.53	14.81	TRUE	-0.03	0.06	0.01	0.01	-0.01
TCGA-D8-A1JS-01A-11R-A13Q-07	FALSE	TRUE	-0.03	32.84	1	13.33	0.4	0.22	TRUE	-0.03	0.2	0.01	0.01	0.01
TCGA-EW-A1IZ-01A-11R-A13Q-07	FALSE	TRUE	-0.03	419.61	1	150.7	2.02	24.4	TRUE	-0.03	0.2	0.01	0.02	-0.01
TCGA-E9-A22D-01A-11R-A157-07	FALSE	TRUE	-0.03	488.19	0	129.51	13.49	32.34	TRUE	-0.03	0.31	0.02	0.04	-0.02
TCGA-AN-A046-01A-21R-A034-07	FALSE	TRUE	-0.03	182.53	1	65.34	2.11	6.02	TRUE	-0.03	0.6	0.02	0.05	0.02
TCGA-A8-A084-01A-21R-A00Z-07	FALSE	TRUE	-0.04	64.06	0	27.42	1.44	0.16	TRUE	-0.04	0.82	0.03	0.11	-0.02
TCGA-E2-A572-01A-13R-A31O-07	FALSE	TRUE	-0.04	21.16	1	25.21	0.27	17.14	TRUE	-0.04	0.36	0.03	0.04	-0.02
TCGA-AC-A2FE-01A-11R-A19W-07	FALSE	TRUE	-0.04	229.85	0.02	77.62	1.54	11.59	TRUE	-0.04	0.74	0.01	0.12	-0.02
TCGA-EW-A1PB-01A-11R-A144-07	FALSE	TRUE	-0.04	761.63	1	174.09	21.65	7.61	TRUE	-0.04	0.21	0.02	0.05	-0.05
TCGA-A2-A04X-01A-21R-A034-07	FALSE	TRUE	-0.04	193.62	0	79.71	2.26	4.23	TRUE	-0.04	0.18	0.01	0.02	-0.02
TCGA-AC-A2FB-01A-11R-A17B-07	FALSE	TRUE	-0.04	243.59	0.98	90.61	2.61	12.36	TRUE	-0.04	0.58	0.02	0.08	-0.02
TCGA-BH-A0BF-01A-21R-A12P-07	FALSE	TRUE	-0.04	275.99	0	88.5	2.92	9.47	TRUE	-0.04	1.17	0.02	0.18	-0.02
TCGA-BH-A0H9-11A-22R-A466-07	FALSE	TRUE	-0.04	78.09	1	62.99	0.49	0.44	TRUE	-0.04	0.91	0	0.12	0.01
TCGA-C8-A8HR-01A-11R-A36F-07	FALSE	TRUE	-0.04	151.21	0	54.02	1.31	4.44	TRUE	-0.04	1.59	0.03	0.22	-0.01
TCGA-EW-A3E8-01B-11R-A24H-07	FALSE	TRUE	-0.04	178.03	0.84	70.25	1.79	5.17	TRUE	-0.04	0.87	0.03	0.11	-0.01
TCGA-E2-A1IF-01A-11R-A144-07	FALSE	TRUE	-0.04	62.76	0.16	25.69	0.37	1.13	TRUE	-0.04	0.82	0.02	0.1	0
TCGA-LL-A442-01A-11R-A24H-07	FALSE	TRUE	-0.04	82.1	1	23.13	0.7	0.33	TRUE	-0.04	0.43	0.01	0.04	0.01
TCGA-BH-A0DI-01A-21R-A12P-07	FALSE	TRUE	-0.04	108.41	0	43.81	0.88	1.67	TRUE	-0.04	1.75	0.02	0.25	0
TCGA-EW-A1P7-01A-21R-A144-07	FALSE	TRUE	-0.04	346.6	0.89	105.11	2.91	12.2	TRUE	-0.04	0.63	0.02	0.08	-0.01
TCGA-D8-A1JF-01A-11R-A13Q-07	FALSE	TRUE	-0.04	82.81	0	22.55	0.54	1.6	TRUE	-0.04	0.5	0	0.06	0.02
TCGA-A2-A0CZ-01A-11R-A034-07	FALSE	TRUE	-0.04	99.6	1	46.01	0.71	3.14	TRUE	-0.04	1.29	0.03	0.19	0
TCGA-LL-A6FP-01A-11R-A31O-07	FALSE	TRUE	-0.04	33.18	0	9.4	0.18	0.12	TRUE	-0.04	0.28	0.01	0.01	0.02
TCGA-C8-A8HP-01A-11R-A36F-07	FALSE	TRUE	-0.04	233.26	0	83.07	1.85	4.06	TRUE	-0.04	0.41	0.02	0.05	-0.01
TCGA-A2-A0T1-01A-21R-A084-07	FALSE	TRUE	-0.04	285.72	0	83.16	2.37	7.34	TRUE	-0.04	0.69	0.01	0.09	0
TCGA-AO-A0J9-01A-11R-A034-07	FALSE	TRUE	-0.04	130.41	0	43.77	0.58	3.06	TRUE	-0.04	0.66	0.01	0.08	0.01
TCGA-AC-A3QQ-01B-06R-A22O-07	FALSE	TRUE	-0.05	57.04	0	15.58	1.86	1.66	TRUE	-0.05	0.5	0.01	0.07	-0.01
TCGA-E9-A3X8-01A-31R-A22U-07	FALSE	TRUE	-0.05	70.21	1	68.02	0.34	6.36	TRUE	-0.05	0.58	0.03	0.06	0.01
TCGA-C8-A8HQ-01A-11R-A36F-07	FALSE	TRUE	-0.05	157.63	0	50.69	1.58	3.57	TRUE	-0.05	1.31	0.03	0.17	0
TCGA-AR-A5QM-01A-11R-A27Q-07	FALSE	TRUE	-0.05	123.5	0.03	45.26	0.91	2.43	TRUE	-0.05	0.71	0.01	0.13	-0.01
TCGA-PE-A5DD-01A-12R-A27Q-07	FALSE	TRUE	-0.05	63.14	0	32.13	0.67	4.74	TRUE	-0.05	0.97	0.03	0.12	0
TCGA-OK-A5Q2-01A-11R-A27Q-07	FALSE	TRUE	-0.05	116.21	1	39.88	0.87	3.2	TRUE	-0.05	0.58	0.02	0.06	0
TCGA-BH-A8FZ-01A-11R-A352-07	FALSE	TRUE	-0.05	182.69	1	72.74	3.97	3.4	TRUE	-0.05	0.79	0.03	0.11	0
TCGA-A1-A0SM-01A-11R-A084-07	FALSE	TRUE	-0.05	78.02	0	27.28	0.65	0.56	TRUE	-0.05	0.86	0.02	0.1	0
TCGA-LL-A5YL-01A-12R-A29R-07	FALSE	TRUE	-0.05	115.47	0.09	40.52	0.45	2.77	TRUE	-0.05	0.35	0.02	0.03	0
TCGA-A2-A3KD-01A-12R-A213-07	FALSE	TRUE	-0.05	48.13	1	15.44	0.48	1.03	TRUE	-0.05	0.3	0.01	0.03	0
TCGA-S3-AA15-01A-11R-A41B-07	FALSE	TRUE	-0.05	189.76	0	72.3	1.59	6.41	TRUE	-0.05	0.25	0	0.03	0
TCGA-AC-A3W7-01A-11R-A22K-07	FALSE	TRUE	-0.05	61.2	1	22.58	0.63	1.62	TRUE	-0.05	1.27	0.04	0.15	0
TCGA-S3-AA14-01A-11R-A41B-07	FALSE	TRUE	-0.05	46.79	1	19.23	0.47	0.93	TRUE	-0.05	1.36	0.03	0.15	0.02
TCGA-AC-A2FG-01A-11R-A17B-07	FALSE	TRUE	-0.05	68.45	1	26.57	0.75	1.47	TRUE	-0.05	0.69	0.03	0.05	0.02
TCGA-BH-A0DV-01A-21R-A12P-07	FALSE	TRUE	-0.05	103.27	0.74	40.39	0.66	1.43	TRUE	-0.05	1.86	0.03	0.26	0
TCGA-E9-A1R4-01A-21R-A14D-07	FALSE	TRUE	-0.05	365.65	0	99.71	2.81	3.09	TRUE	-0.05	0.68	0.02	0.1	-0.02
TCGA-LD-A74U-01A-13R-A33J-07	FALSE	TRUE	-0.05	87.48	0	35.44	0.88	1.92	TRUE	-0.05	1.22	0.02	0.16	0
TCGA-A7-A0D9-11A-53R-A089-07	FALSE	TRUE	-0.05	100.92	0	38.69	0.56	0.39	TRUE	-0.05	0.87	-0.01	0.13	0.01
TCGA-BH-A0DD-11A-23R-A12P-07	FALSE	TRUE	-0.05	54.47	0.05	38.73	0.73	0.5	TRUE	-0.05	1.05	-0.01	0.16	0
TCGA-AC-A2FB-11A-13R-A17B-07	FALSE	TRUE	-0.05	129.54	1	59.68	1.13	1.99	TRUE	-0.05	0.98	0.02	0.14	0.02
TCGA-D8-A3Z5-01A-41R-A24H-07	FALSE	TRUE	-0.05	39.92	1	26.83	0.42	1.62	TRUE	-0.05	0.55	0.03	0.05	0
TCGA-AC-A7VC-01A-11R-A352-07	FALSE	TRUE	-0.05	27.91	1	25.98	0.18	0.23	TRUE	-0.05	1.35	0.04	0.17	0
TCGA-LL-A5YN-01A-11R-A28M-07	FALSE	TRUE	-0.05	216.64	0	105.01	1.02	7.26	TRUE	-0.05	0.55	0.03	0.05	0
TCGA-3C-AALI-01A-11R-A41B-07	FALSE	TRUE	-0.05	144.64	0	54.66	1.61	6.42	TRUE	-0.05	0.72	0.04	0.07	-0.01
TCGA-EW-A3U0-01A-11R-A22K-07	FALSE	TRUE	-0.05	386.01	0	126.07	3.8	10.89	TRUE	-0.05	0.45	0.01	0.05	-0.01
TCGA-BH-A0BO-01A-23R-A12D-07	FALSE	TRUE	-0.05	105.58	1	34.63	6.2	0.93	TRUE	-0.05	1.12	0.03	0.14	-0.01
TCGA-BH-A1EO-11A-31R-A137-07	FALSE	TRUE	-0.05	112.83	0.01	52.65	0.83	0.88	TRUE	-0.05	1.1	-0.01	0.16	0.02
TCGA-LL-A5YO-01A-21R-A28M-07	FALSE	TRUE	-0.05	486.16	0	175.76	2.89	15.97	TRUE	-0.05	0.19	0	0.03	0
TCGA-B6-A0IN-01A-11R-A034-07	FALSE	TRUE	-0.05	134.68	0	45.46	0.54	1.3	TRUE	-0.05	0.53	0.02	0.06	0
TCGA-D8-A27E-01A-11R-A16F-07	FALSE	TRUE	-0.05	75.51	1	24.42	0.54	1.07	TRUE	-0.05	0.21	0.01	0.02	0.01
TCGA-BH-A1FC-11A-32R-A13Q-07	FALSE	TRUE	-0.05	132.77	1	63.64	1.52	2.14	TRUE	-0.05	1.05	0.02	0.11	0.02
TCGA-A7-A4SA-01A-11R-A266-07	FALSE	TRUE	-0.05	144.84	0	53.71	1.8	7.56	TRUE	-0.05	0.91	0.02	0.12	-0.01
TCGA-LL-A5YM-01A-11R-A28M-07	FALSE	TRUE	-0.05	41.2	0	30.52	0.35	0.87	TRUE	-0.05	0.49	0.03	0.04	0
TCGA-AR-A5QQ-01A-11R-A28M-07	FALSE	TRUE	-0.05	216.27	0.98	74.63	11.88	5.83	TRUE	-0.05	0.58	0.03	0.06	-0.01
TCGA-WT-AB41-01A-11R-A41B-07	FALSE	TRUE	-0.06	149.09	0	137.25	0.88	7.37	TRUE	-0.06	0.44	0.03	0.04	-0.01
TCGA-D8-A141-01A-11R-A115-07	FALSE	TRUE	-0.06	257.74	1	71.29	3.16	9.86	TRUE	-0.06	1.63	0.02	0.23	-0.01
TCGA-GM-A3NY-01A-11R-A21T-07	FALSE	TRUE	-0.06	54.49	0.02	20.94	0.45	1.17	TRUE	-0.06	0.3	0.01	0.03	0
TCGA-E9-A245-01A-22R-A16F-07	FALSE	TRUE	-0.06	35.67	1	13.99	0.35	0.81	TRUE	-0.06	0.23	0.01	0.02	0
TCGA-S3-AA17-01A-11R-A41B-07	FALSE	TRUE	-0.06	254.23	0	85.88	1.9	7.67	TRUE	-0.06	0.37	0.02	0.04	-0.02
TCGA-OL-A66N-01A-12R-A31O-07	FALSE	TRUE	-0.06	103.6	1	43.05	0.57	2.88	TRUE	-0.06	0.68	0.03	0.07	0.01
TCGA-AC-A3TN-01A-11R-A22K-07	FALSE	TRUE	-0.06	37.19	1	22.85	0.63	0.86	TRUE	-0.06	0.7	0.02	0.07	0
TCGA-B6-A0RT-01A-21R-A084-07	FALSE	TRUE	-0.06	437.55	0	151.08	4.95	40.53	TRUE	-0.06	0.19	0.01	0.04	-0.03
TCGA-E2-A1B5-01A-21R-A12P-07	FALSE	TRUE	-0.06	281.04	0	103.92	1.98	13.87	TRUE	-0.06	0.46	0.01	0.04	0.01
TCGA-BH-A0BZ-01A-31R-A12P-07	FALSE	TRUE	-0.06	247	0	71.65	2.84	8.22	TRUE	-0.06	0.95	0.04	0.14	-0.04
TCGA-BH-A0W7-01A-11R-A115-07	FALSE	TRUE	-0.06	374.74	0	80.19	2.17	6.73	TRUE	-0.06	0.94	0.03	0.12	-0.01
TCGA-A8-A09G-01A-21R-A00Z-07	FALSE	TRUE	-0.06	152.04	1	47.13	1.43	2.5	TRUE	-0.06	0.52	0.02	0.03	0.02
TCGA-BH-A1FR-11B-42R-A13Q-07	FALSE	TRUE	-0.06	122.89	0.66	45.94	1.99	2.06	TRUE	-0.06	0.97	0	0.14	0.02
TCGA-AN-A0FT-01A-11R-A034-07	FALSE	TRUE	-0.06	72.82	0	31.4	0.34	1.33	TRUE	-0.06	0.63	0.03	0.06	0
TCGA-C8-A12X-01A-11R-A115-07	FALSE	TRUE	-0.06	60.96	0	37.27	0.61	0.96	TRUE	-0.06	0.39	0.03	0.06	-0.03
TCGA-E9-A1N9-11A-71R-A14D-07	FALSE	TRUE	-0.06	38.67	1	23.72	0.76	1.5	TRUE	-0.06	0.8	0.01	0.07	0.04
TCGA-A8-A07J-01A-11R-A00Z-07	FALSE	TRUE	-0.06	200.38	0	53.95	0.64	1.45	TRUE	-0.06	1.24	0	0.19	0
TCGA-GI-A2C8-11A-22R-A16F-07	FALSE	TRUE	-0.06	8.45	1	6.03	2.25	0.17	TRUE	-0.06	0.08	0	0.01	0
TCGA-E2-A15M-11A-22R-A12D-07	FALSE	TRUE	-0.06	71.68	1	34.99	1.47	1.06	TRUE	-0.06	1.23	0.02	0.17	-0.01
TCGA-MS-A51U-01A-31R-A266-07	FALSE	TRUE	-0.06	86.96	1	34.05	1.31	3.46	TRUE	-0.06	1.27	0.03	0.19	0
TCGA-BH-A0DK-11A-13R-A089-07	FALSE	TRUE	-0.06	35.57	1	16.54	0.7	0.7	TRUE	-0.06	0.71	0.01	0.06	0.03
TCGA-AO-A0JE-01A-11R-A056-07	FALSE	TRUE	-0.07	334.69	0	85.12	2.76	5.23	TRUE	-0.07	0.98	0.02	0.14	-0.01
TCGA-A2-A0CQ-01A-21R-A034-07	FALSE	TRUE	-0.07	159.53	1	44.7	0.6	1	TRUE	-0.07	0.47	0.02	0.03	0.02
TCGA-BH-A0HN-01A-11R-A10U-07	FALSE	TRUE	-0.07	69.59	1	21.86	0.21	0.21	TRUE	-0.07	0.57	0.02	0.04	0.02
TCGA-E9-A1ND-01A-11R-A144-07	FALSE	TRUE	-0.07	437.77	0	125.62	4.43	7.42	TRUE	-0.07	-0.17	0	0.02	-0.05
TCGA-E9-A24A-01A-11R-A169-07	FALSE	TRUE	-0.07	179.02	0	42.22	1.22	0.79	TRUE	-0.07	0.4	0	0.06	-0.01
TCGA-LL-A740-01A-21R-A32P-07	FALSE	TRUE	-0.07	98.96	0.9	19.16	0.56	0.32	TRUE	-0.07	1.08	0.02	0.11	0.03
TCGA-UL-AAZ6-01A-11R-A41B-07	FALSE	TRUE	-0.07	49.79	0	44.4	0.63	0.3	TRUE	-0.07	0.37	0.04	0.02	-0.01
TCGA-GM-A3XN-01A-12R-A22U-07	FALSE	TRUE	-0.07	90.65	0.99	43.54	0.62	3.08	TRUE	-0.07	1.18	0.03	0.16	0
TCGA-BH-A0AY-11A-23R-A089-07	FALSE	TRUE	-0.07	63.83	1	41.08	1.05	2.4	TRUE	-0.07	0.84	0.02	0.1	0.02
TCGA-A1-A0SI-01A-11R-A144-07	FALSE	TRUE	-0.07	146.34	0	52.99	1.57	5.67	TRUE	-0.07	1.78	0.03	0.26	-0.01
TCGA-D8-A1Y2-01A-11R-A157-07	FALSE	TRUE	-0.07	211.73	0	65.22	1.78	4.11	TRUE	-0.07	0.79	0	0.12	0
TCGA-LD-A66U-01A-11R-A31O-07	FALSE	TRUE	-0.07	120.58	1	61.44	0.99	5.67	TRUE	-0.07	0.98	0.04	0.1	0.01
TCGA-A2-A0EV-01A-11R-A034-07	FALSE	TRUE	-0.07	142.35	0	57.1	1.2	2.56	TRUE	-0.07	0.74	0.02	0.1	-0.01
TCGA-BH-A0E1-01A-11R-A056-07	FALSE	TRUE	-0.07	28.96	1	13.75	0.24	0.34	TRUE	-0.07	0.46	0.02	0.06	-0.01
TCGA-A7-A425-01A-11R-A24H-07	FALSE	TRUE	-0.07	93.44	0.05	47.29	0.39	0.95	TRUE	-0.07	1	0.03	0.12	-0.01
TCGA-E2-A153-11A-31R-A12D-07	FALSE	TRUE	-0.07	59.99	1	31.16	1.11	1.41	TRUE	-0.07	0.94	0.02	0.09	0.03
TCGA-PL-A8LZ-01A-31R-A36F-07	FALSE	TRUE	-0.07	292.79	0	87.74	6.98	5.33	TRUE	-0.07	0.99	0.05	0.1	-0.06
TCGA-EW-A1IX-01A-12R-A144-07	FALSE	TRUE	-0.07	96.86	1	29.85	1.09	1.06	TRUE	-0.07	1.86	0.03	0.26	0
TCGA-BH-A0HA-01A-11R-A12P-07	FALSE	TRUE	-0.07	127.84	0	58.61	0.98	3.36	TRUE	-0.07	1.06	0.03	0.14	-0.01
TCGA-B6-A0WS-01A-11R-A115-07	FALSE	TRUE	-0.07	148.58	0.9	45.97	1.2	3.83	TRUE	-0.07	0.66	0.01	0.1	-0.01
TCGA-LL-A6FQ-01A-11R-A31O-07	FALSE	TRUE	-0.07	40.65	1	30.09	0.15	0.42	TRUE	-0.07	0.61	0.04	0.05	0
TCGA-A7-A13E-11A-61R-A12P-07	FALSE	TRUE	-0.07	60.79	0	26.87	0.64	0.58	TRUE	-0.07	1.12	0	0.16	0.01
TCGA-E2-A1IO-01A-11R-A144-07	FALSE	TRUE	-0.07	97.7	0	28.71	0.9	4.1	TRUE	-0.07	1.92	0.03	0.27	0
TCGA-E9-A54X-01A-11R-A266-07	FALSE	TRUE	-0.07	13.03	1	9.06	0.13	0.08	TRUE	-0.07	0.27	0.02	0.01	0
TCGA-BH-A0DL-01A-11R-A115-07	FALSE	TRUE	-0.07	279.72	0	67.53	6.7	2.68	TRUE	-0.07	-0.2	0	0.01	-0.04
TCGA-B6-A0RH-01A-21R-A115-07	FALSE	TRUE	-0.08	76.69	0	37.42	1.39	1.29	TRUE	-0.08	0.7	0.04	0.09	-0.03
TCGA-BH-A1ET-01A-11R-A137-07	FALSE	TRUE	-0.08	97.97	1	24.39	0.71	2.13	TRUE	-0.08	0.37	0.01	0.05	0
TCGA-AC-A5XS-01A-11R-A29R-07	FALSE	TRUE	-0.08	258.36	0	89.35	1.04	4.26	TRUE	-0.08	0.6	0.02	0.08	-0.01
TCGA-A8-A096-01A-11R-A00Z-07	FALSE	TRUE	-0.08	293.08	0.02	81.29	2.99	4.59	TRUE	-0.08	1.21	0.02	0.17	-0.01
TCGA-AC-A2FM-11B-32R-A19W-07	FALSE	TRUE	-0.08	68.94	1	39.59	0.66	1.47	TRUE	-0.08	0.96	0.04	0.09	0.02
TCGA-E9-A1NG-01A-21R-A14M-07	FALSE	TRUE	-0.08	210.19	0	61.64	1.84	0.54	TRUE	-0.08	1.62	0.03	0.22	0
TCGA-AR-A0TT-01A-31R-A084-07	FALSE	TRUE	-0.08	352.27	0	113.93	3.54	8.47	TRUE	-0.08	0.32	0	0.06	-0.01
TCGA-E2-A1LE-01A-12R-A19W-07	FALSE	TRUE	-0.08	133.87	0	44.9	0.49	8.75	TRUE	-0.08	1.07	0.03	0.12	0
TCGA-A8-A0AD-01A-11R-A056-07	FALSE	TRUE	-0.08	141.96	1	27.3	0.55	0.59	TRUE	-0.08	0.79	0.01	0.11	0
TCGA-BH-A0DX-01A-11R-A115-07	FALSE	TRUE	-0.08	83.84	0	31.91	0.83	1.25	TRUE	-0.08	1	0	0.15	0
TCGA-E2-A1B6-01A-31R-A12P-07	FALSE	TRUE	-0.08	306.73	0	135.29	2.18	19.62	TRUE	-0.08	0.29	0.03	0.02	-0.01
TCGA-E2-A158-11A-22R-A12D-07	FALSE	TRUE	-0.08	51.88	1	36.29	0.82	0.44	TRUE	-0.08	1.52	0.01	0.21	0.02
TCGA-BH-A0DH-11A-31R-A089-07	FALSE	TRUE	-0.08	74.99	1	39.4	0.91	2.63	TRUE	-0.08	1.03	0.03	0.1	0.02
TCGA-AR-A1AK-01A-21R-A12P-07	FALSE	TRUE	-0.08	234.19	0	74.32	2.09	5.67	TRUE	-0.08	0.75	0.03	0.1	-0.03
TCGA-EW-A2FR-01A-11R-A21T-07	FALSE	TRUE	-0.08	102.53	0	33.23	0.94	1.41	TRUE	-0.08	1.95	0.03	0.27	0
TCGA-C8-A26X-01A-31R-A16F-07	FALSE	TRUE	-0.08	322.91	1	83.56	2.29	5.58	TRUE	-0.08	0.24	0	0.04	0
TCGA-A2-A0YK-01A-22R-A109-07	FALSE	TRUE	-0.08	232.52	1	72.7	2.1	12.85	TRUE	-0.08	0.87	0.02	0.12	0
TCGA-AR-A1AT-01A-11R-A12P-07	FALSE	TRUE	-0.08	231.35	0	51.93	1.76	4.62	TRUE	-0.08	0.51	0.03	0.06	-0.01
TCGA-AO-A03T-01A-21R-A034-07	FALSE	TRUE	-0.08	144.27	0.01	44.19	0.47	1.75	TRUE	-0.08	0.47	0.03	0.05	-0.01
TCGA-V7-A7HQ-01A-11R-A33J-07	FALSE	TRUE	-0.08	44.56	1	26.5	0.46	0.42	TRUE	-0.08	0.82	0.04	0.06	0.01
TCGA-Z7-A8R5-01A-42R-A41B-07	FALSE	TRUE	-0.08	112.32	0.29	50.8	0.55	3.83	TRUE	-0.08	0.74	0.03	0.07	0.01
TCGA-AR-A2LH-01A-31R-A18M-07	FALSE	TRUE	-0.08	356.66	0.04	120.01	1.61	6.81	TRUE	-0.08	0.47	0.02	0.06	-0.02
TCGA-BH-A0DG-01A-21R-A12P-07	FALSE	TRUE	-0.08	117.78	0	35.91	0.66	1.95	TRUE	-0.08	1.42	0.03	0.19	0
TCGA-E9-A22E-01A-11R-A157-07	FALSE	TRUE	-0.08	112.16	0	47.48	1.17	3.83	TRUE	-0.08	2.02	0.03	0.28	0
TCGA-BH-A0BZ-11A-61R-A12P-07	FALSE	TRUE	-0.08	87.56	1	31.98	0.8	1.3	TRUE	-0.08	1.06	0.01	0.15	0.01
TCGA-E9-A1NA-11A-33R-A144-07	FALSE	TRUE	-0.08	77.42	0.98	34.92	0.72	2.32	TRUE	-0.08	1.08	0.01	0.16	0.01
TCGA-A2-A0CS-01A-11R-A115-07	FALSE	TRUE	-0.09	120.34	0.01	34.31	0.59	0.45	TRUE	-0.09	1.31	0.03	0.16	0.01
TCGA-AC-A3OD-01B-06R-A22O-07	FALSE	TRUE	-0.09	193.55	0	47.49	3.39	7.24	TRUE	-0.09	0.51	0.01	0.06	-0.01
TCGA-BH-A0BW-11A-12R-A115-07	FALSE	TRUE	-0.09	231.31	0.85	77.2	2.9	9.11	TRUE	-0.09	0.58	0.01	0.08	-0.01
TCGA-AR-A2LN-01A-21R-A18M-07	FALSE	TRUE	-0.09	93.44	1	33.31	1.37	2.03	TRUE	-0.09	1.36	0.02	0.22	-0.01
TCGA-BH-A18S-11A-43R-A12D-07	FALSE	TRUE	-0.09	119.43	0	44.01	1.01	2.08	TRUE	-0.09	0.69	0.01	0.09	0
TCGA-BH-A0B2-01A-11R-A10J-07	FALSE	TRUE	-0.09	159.08	0	61	2.13	6.9	TRUE	-0.09	1.24	0.03	0.18	-0.03
TCGA-A8-A0A1-01A-11R-A00Z-07	FALSE	TRUE	-0.09	327.5	0	57.94	3.88	2.82	TRUE	-0.09	0.88	0	0.14	-0.01
TCGA-E2-A153-01A-12R-A12D-07	FALSE	TRUE	-0.09	117.98	0.52	47.37	1.02	0.24	TRUE	-0.09	1.61	0.04	0.22	-0.01
TCGA-AR-A1AX-01A-11R-A12P-07	FALSE	TRUE	-0.09	240.47	0	76.74	2.22	9.85	TRUE	-0.09	0.88	0.02	0.12	-0.01
TCGA-BH-A0DK-01A-21R-A056-07	FALSE	TRUE	-0.09	168.9	0	70.7	1.1	7.96	TRUE	-0.09	0.82	0.03	0.11	-0.02
TCGA-OL-A66H-01A-11R-A29R-07	FALSE	TRUE	-0.09	131.23	0.98	51.9	0.8	1.61	TRUE	-0.09	0.35	0.02	0.04	-0.02
TCGA-D8-A3Z6-01A-11R-A239-07	FALSE	TRUE	-0.09	42.71	0.41	22.4	0.32	0.54	TRUE	-0.09	0.93	0.02	0.12	-0.01
TCGA-C8-A138-01A-11R-A115-07	FALSE	TRUE	-0.09	212.19	0	63.4	1.53	12.16	TRUE	-0.09	0.86	0.03	0.11	-0.01
TCGA-LL-A7SZ-01A-32R-A352-07	FALSE	TRUE	-0.09	177.16	0	102.49	1	4.65	TRUE	-0.09	0.17	0.01	0.01	0
TCGA-A8-A09Z-01A-11R-A00Z-07	FALSE	TRUE	-0.09	248.54	0	95.93	3.39	5.1	TRUE	-0.09	0.35	0.02	0.05	-0.03
TCGA-OL-A97C-01A-32R-A41B-07	FALSE	TRUE	-0.09	68.67	0.89	39.87	0.6	4.27	TRUE	-0.09	1.75	0.05	0.22	0
TCGA-BH-A1FH-01A-12R-A13Q-07	FALSE	TRUE	-0.09	66.19	0.03	26.2	0.93	2.09	TRUE	-0.09	1.82	0.02	0.27	0
TCGA-GM-A2DA-01A-11R-A18M-07	FALSE	TRUE	-0.09	100.42	0.49	42.35	1	8.27	TRUE	-0.09	1.02	0.03	0.13	0
TCGA-A2-A04Q-01A-21R-A034-07	FALSE	TRUE	-0.09	689.35	0	161.01	6.36	16.6	TRUE	-0.09	0.73	0.04	0.03	-0.02
TCGA-A7-A426-01A-22R-A24H-07	FALSE	TRUE	-0.09	74.74	1	37.14	0.98	3.2	TRUE	-0.09	1.19	0.04	0.14	0.01
TCGA-E9-A1RC-11A-33R-A157-07	FALSE	TRUE	-0.09	66.04	0.96	39.97	0.45	0.34	TRUE	-0.09	1.04	-0.01	0.15	0.02
TCGA-BH-A2L8-01A-11R-A18M-07	FALSE	TRUE	-0.09	425.82	1	100.7	1.74	10.25	TRUE	-0.09	0.82	0.03	0.09	0
TCGA-B6-A40B-01A-11R-A239-07	FALSE	TRUE	-0.1	122.13	1	35.57	0.47	0.43	TRUE	-0.1	1.2	0.04	0.14	0
TCGA-A7-A3RF-01A-11R-A22K-07	FALSE	TRUE	-0.1	25.88	1	15.6	0.27	0.44	TRUE	-0.1	0.81	0.05	0.07	-0.01
TCGA-A7-A0CG-01A-12R-A056-07	FALSE	TRUE	-0.1	155.1	1	43.92	1.18	4.55	TRUE	-0.1	1.12	0.03	0.13	0.02
TCGA-E9-A1NG-11A-52R-A14M-07	FALSE	TRUE	-0.1	93.68	0.95	46.51	1.05	1.08	TRUE	-0.1	1.22	0	0.17	0.02
TCGA-B6-A401-01A-11R-A239-07	FALSE	TRUE	-0.1	86.6	0.08	32.28	0.63	2.12	TRUE	-0.1	0.92	0.04	0.11	-0.01
TCGA-EW-A423-01A-11R-A24H-07	FALSE	TRUE	-0.1	129.55	0	45.5	0.31	2.27	TRUE	-0.1	0.49	0.03	0.04	0
TCGA-D8-A4Z1-01A-21R-A266-07	FALSE	TRUE	-0.1	76.39	1	37.76	0.85	2.38	TRUE	-0.1	1.17	0.03	0.13	0.02
TCGA-E9-A5FL-01A-11R-A27Q-07	FALSE	TRUE	-0.1	57.9	0	23.17	0.46	0.36	TRUE	-0.1	0.65	0.03	0.06	0
TCGA-E9-A229-01A-31R-A157-07	FALSE	TRUE	-0.1	126.65	0	44.05	0.98	1.4	TRUE	-0.1	1.66	0.03	0.25	-0.02
TCGA-AC-A3YI-01A-21R-A239-07	FALSE	TRUE	-0.1	109.39	1	36.68	3.81	1.77	TRUE	-0.1	1.54	0.04	0.21	-0.01
TCGA-E2-A10E-01A-21R-A10J-07	FALSE	TRUE	-0.1	76.7	0.99	27.58	1.02	1.75	TRUE	-0.1	0.47	0.01	0.06	-0.01
TCGA-HN-A2OB-01A-21R-A27Q-07	FALSE	TRUE	-0.1	59.74	1	24.52	0.66	1.49	TRUE	-0.1	1.84	0.04	0.24	0.01
TCGA-AR-A5QN-01A-12R-A28M-07	FALSE	TRUE	-0.1	73.48	0.2	34.16	0.73	2.32	TRUE	-0.1	0.51	0.02	0.09	-0.04
TCGA-A8-A07Z-01A-11R-A00Z-07	FALSE	TRUE	-0.1	79.89	0	36.58	1.07	1.25	TRUE	-0.1	0.78	0.04	0.09	-0.02
TCGA-LL-A9Q3-01A-11R-A41B-07	FALSE	TRUE	-0.1	95.97	0.99	46.76	0.32	2.21	TRUE	-0.1	0.68	0.03	0.08	-0.01
TCGA-BH-A0W5-01A-11R-A109-07	FALSE	TRUE	-0.1	193.52	1	53.61	2.12	3.76	TRUE	-0.1	1	0.03	0.12	0.01
TCGA-E9-A1N4-01A-11R-A14M-07	FALSE	TRUE	-0.1	92.48	1	28.99	2.06	2.02	TRUE	-0.1	0.7	-0.01	0.12	-0.01
TCGA-E2-A2P6-01A-11R-A19W-07	FALSE	TRUE	-0.1	98.89	0	29.28	0.65	0.64	TRUE	-0.1	0.52	0.02	0.07	-0.01
TCGA-D8-A1JN-01A-11R-A13Q-07	FALSE	TRUE	-0.1	89.92	1	26.96	0.75	1.84	TRUE	-0.1	0.26	0.01	0.02	0
TCGA-5L-AAT0-01A-12R-A41B-07	FALSE	TRUE	-0.1	169.99	0.24	55.3	0.76	4.4	TRUE	-0.1	1.31	0.03	0.16	0.01
TCGA-E2-A1B4-01A-11R-A12P-07	FALSE	TRUE	-0.1	35.27	1	12.86	1.11	0.3	TRUE	-0.1	0.61	0.02	0.05	0.01
TCGA-D8-A27T-01A-11R-A16F-07	FALSE	TRUE	-0.11	100.19	0.08	42.45	1.81	3.12	TRUE	-0.11	1.61	0.04	0.22	-0.01
TCGA-C8-A12Q-01A-11R-A115-07	FALSE	TRUE	-0.11	87.28	0	23.87	0.95	1.28	TRUE	-0.11	0.63	0.02	0.08	0
TCGA-BH-A0BV-01A-11R-A00Z-07	FALSE	TRUE	-0.11	121.03	0	37.82	0.6	4.01	TRUE	-0.11	0.91	0.03	0.13	-0.02
TCGA-BH-A0HK-11A-11R-A089-07	FALSE	TRUE	-0.11	63.13	1	35.61	0.66	2.01	TRUE	-0.11	1.26	0.04	0.14	0.01
TCGA-GM-A2D9-01A-11R-A18M-07	FALSE	TRUE	-0.11	78.75	0.98	24.71	0.48	0.93	TRUE	-0.11	0.65	0.03	0.07	0
TCGA-AR-A1AP-01A-11R-A12P-07	FALSE	TRUE	-0.11	114.76	0	40.35	0.83	1.2	TRUE	-0.11	0.66	0.02	0.09	-0.02
TCGA-E9-A22A-01A-11R-A157-07	FALSE	TRUE	-0.11	187.66	0	67.9	1.61	4.86	TRUE	-0.11	1.53	0.03	0.23	-0.03
TCGA-XX-A899-01A-11R-A36F-07	FALSE	TRUE	-0.11	170.07	1	49.34	1.17	5.44	TRUE	-0.11	1.3	0.03	0.16	0
TCGA-BH-A18L-11A-42R-A12D-07	FALSE	TRUE	-0.11	62.97	1	38.02	1.13	0.79	TRUE	-0.11	1.23	0.02	0.19	0
TCGA-OL-A6VQ-01A-12R-A41B-07	FALSE	TRUE	-0.11	81.71	1	29.28	1.24	2.14	TRUE	-0.11	1.25	0.03	0.17	-0.01
TCGA-A7-A0CE-11A-21R-A089-07	FALSE	TRUE	-0.11	100.34	1	42.1	0.76	3.5	TRUE	-0.11	1.06	0.03	0.11	0.02
TCGA-EW-A1OZ-01A-11R-A144-07	FALSE	TRUE	-0.11	74.53	1	24.25	0.43	0.85	TRUE	-0.11	0.86	0.04	0.07	0.01
TCGA-D8-A1XU-01A-11R-A14M-07	FALSE	TRUE	-0.11	151.19	0	36.54	0.51	0.83	TRUE	-0.11	0.53	0.01	0.08	0
TCGA-BH-A28O-01A-11R-A22K-07	FALSE	TRUE	-0.11	69.73	1	35.36	0.95	3.29	TRUE	-0.11	1.31	0.04	0.19	0.01
TCGA-A2-A3XZ-01A-42R-A239-07	FALSE	TRUE	-0.11	157.32	0	58.33	1.38	3.14	TRUE	-0.11	0.41	0.03	0.03	-0.01
TCGA-D8-A1J9-01A-11R-A13Q-07	FALSE	TRUE	-0.11	125.97	0	31.01	0.62	0.55	TRUE	-0.11	0.85	0.03	0.1	0
TCGA-BH-A1EN-11A-23R-A13Q-07	FALSE	TRUE	-0.11	78.96	1	47.94	1.12	1.36	TRUE	-0.11	1.36	0.01	0.16	0.03
TCGA-LL-A6FR-01A-12R-A31O-07	FALSE	TRUE	-0.11	15.01	0	22.63	0.11	4.01	TRUE	-0.11	0.66	0.03	0.06	0.01
TCGA-GM-A2DK-01A-21R-A180-07	FALSE	TRUE	-0.11	82.53	0	32.81	0.44	1.66	TRUE	-0.11	0.87	0.03	0.1	0
TCGA-LL-A50Y-01A-11R-A266-07	FALSE	TRUE	-0.11	122.17	1	44.13	0.55	1.81	TRUE	-0.11	0.7	0.03	0.06	0.01
TCGA-BH-A0HF-01A-11R-A056-07	FALSE	TRUE	-0.11	120.46	0.7	43.03	1.07	1.72	TRUE	-0.11	1.02	0.02	0.13	0
TCGA-A7-A0DC-01B-04R-A22O-07	FALSE	TRUE	-0.11	19.34	0.03	7.15	0.66	0.5	TRUE	-0.11	0.33	0.01	0.03	0
TCGA-4H-AAAK-01A-12R-A41B-07	FALSE	TRUE	-0.11	87.25	1	27.93	0.67	0.98	TRUE	-0.11	1.89	0.05	0.24	0
TCGA-BH-A204-11A-53R-A157-07	FALSE	TRUE	-0.11	47.2	1	31.66	0.91	0.25	TRUE	-0.11	1.37	0	0.2	0.01
TCGA-AC-A2QI-01A-12R-A19W-07	FALSE	TRUE	-0.11	151.67	0	46.24	0.58	3.09	TRUE	-0.11	1.47	0.03	0.2	-0.01
TCGA-B6-A0IG-01A-11R-A034-07	FALSE	TRUE	-0.11	42.3	0.98	27.34	0.5	1.13	TRUE	-0.11	0.79	0.04	0.08	-0.01
TCGA-BH-A1EN-01A-11R-A13Q-07	FALSE	TRUE	-0.11	39.82	1	11.18	3.01	0.5	TRUE	-0.11	0.42	0.02	0.02	0.02
TCGA-A7-A4SC-01A-12R-A266-07	FALSE	TRUE	-0.11	80.04	0.9	31.56	0.84	3.37	TRUE	-0.11	1.05	0.02	0.15	-0.01
TCGA-E9-A1RF-01A-11R-A157-07	FALSE	TRUE	-0.11	188.63	0	47.06	2.1	4.52	TRUE	-0.11	0.73	0.02	0.09	0
TCGA-BH-A1ES-06A-12R-A24H-07	FALSE	TRUE	-0.11	11.07	0.08	16.62	0.17	1.68	TRUE	-0.11	0.25	0.03	0.07	-0.04
TCGA-A2-A0YD-01A-11R-A109-07	FALSE	TRUE	-0.11	148.88	0	50.89	2.62	2.97	TRUE	-0.11	1.51	0.03	0.22	-0.02
TCGA-OL-A5RY-01A-21R-A28M-07	FALSE	TRUE	-0.11	286.64	0.01	79.32	0.89	5.72	TRUE	-0.11	0.74	0.02	0.09	0
TCGA-BH-A1FR-01A-11R-A13Q-07	FALSE	TRUE	-0.12	98.15	1	27.97	0.52	1.91	TRUE	-0.12	0.5	0.02	0.04	0.01
TCGA-E9-A227-01A-11R-A157-07	FALSE	TRUE	-0.12	111.09	1	40.42	0.96	4.69	TRUE	-0.12	0.77	0.02	0.08	0.02
TCGA-BH-A0AW-01A-11R-A056-07	FALSE	TRUE	-0.12	278.07	0	88.32	2.01	6.49	TRUE	-0.12	0.5	0.02	0.05	0
TCGA-D8-A1XY-01A-11R-A14M-07	FALSE	TRUE	-0.12	71.35	0.12	26.99	0.74	0.38	TRUE	-0.12	1.01	0.02	0.15	-0.01
TCGA-AC-A3TM-01A-11R-A22K-07	FALSE	TRUE	-0.12	97.29	1	52.2	0.55	2.71	TRUE	-0.12	0.8	0.04	0.06	0.01
TCGA-A7-A13G-01B-04R-A22O-07	FALSE	TRUE	-0.12	57.86	0.35	11.75	1.12	0.58	TRUE	-0.12	0.43	0.01	0.05	0
TCGA-B6-A0IB-01A-11R-A034-07	FALSE	TRUE	-0.12	19.37	0	9.96	0.2	0.46	TRUE	-0.12	0.35	0.02	0.03	0
TCGA-3C-AALK-01A-11R-A41B-07	FALSE	TRUE	-0.12	76.42	0.95	31.62	0.68	1.44	TRUE	-0.12	1.46	0.04	0.17	0.01
TCGA-B6-A0IA-01A-11R-A034-07	FALSE	TRUE	-0.12	18.26	1	9.5	0.65	0.16	TRUE	-0.12	0.16	0.01	0.01	0
TCGA-W8-A86G-01A-21R-A36F-07	FALSE	TRUE	-0.12	35.67	1	16.05	0.62	0.68	TRUE	-0.12	0.87	0.03	0.09	0.01
TCGA-AR-A0TX-01A-11R-A084-07	FALSE	TRUE	-0.12	277.04	0	77.14	3.06	5.19	TRUE	-0.12	0.7	0.02	0.09	-0.01
TCGA-BH-A0BA-11A-22R-A19E-07	FALSE	TRUE	-0.12	79.26	1	35.53	1.23	3.43	TRUE	-0.12	0.69	0.02	0.12	0.01
TCGA-E9-A6HE-01A-11R-A31O-07	FALSE	TRUE	-0.12	78.49	1	43.93	0.57	1.57	TRUE	-0.12	0.9	0.04	0.1	0
TCGA-A2-A0YH-01A-11R-A109-07	FALSE	TRUE	-0.12	173.89	0	54.09	2.61	3.14	TRUE	-0.12	0.78	0.03	0.12	-0.03
TCGA-AO-A0J8-01A-21R-A034-07	FALSE	TRUE	-0.12	167.04	0.12	54.34	1.17	1.7	TRUE	-0.12	0.86	0.02	0.11	0
TCGA-AR-A0TQ-01A-11R-A084-07	FALSE	TRUE	-0.12	120.95	0	43.38	0.99	4.4	TRUE	-0.12	0.77	0.06	0.07	-0.02
TCGA-BH-A0BR-01A-21R-A115-07	FALSE	TRUE	-0.12	133.36	0	30.41	1.33	1.57	TRUE	-0.12	1.42	0.03	0.19	0
TCGA-A8-A09R-01A-11R-A00Z-07	FALSE	TRUE	-0.12	271.26	0	70.45	2.16	2.27	TRUE	-0.12	1.3	0.03	0.19	-0.02
TCGA-E9-A1R7-11A-42R-A14M-07	FALSE	TRUE	-0.12	75.96	0.02	38.1	0.9	1.01	TRUE	-0.12	1.22	-0.01	0.17	0.03
TCGA-A2-A0EY-01A-11R-A034-07	FALSE	TRUE	-0.12	116.38	0	33.85	0.72	2.02	TRUE	-0.12	0.54	0.02	0.05	0.01
TCGA-AN-A03X-01A-21R-A00Z-07	FALSE	TRUE	-0.12	68.29	0.13	26.25	0.2	1.01	TRUE	-0.12	1.8	0.03	0.25	0
TCGA-E9-A1N5-01A-11R-A14D-07	FALSE	TRUE	-0.12	159.44	0.97	39.9	1.06	5.25	TRUE	-0.12	1.65	0.04	0.22	-0.01
TCGA-E9-A1RD-11A-33R-A157-07	FALSE	TRUE	-0.12	51.36	0.86	35.37	0.67	1.24	TRUE	-0.12	1.19	-0.01	0.16	0.02
TCGA-A8-A07U-01A-11R-A034-07	FALSE	TRUE	-0.12	365.46	0	106.39	8.71	5.86	TRUE	-0.12	0.53	0.03	0.04	-0.05
TCGA-EW-A1P1-01A-31R-A14D-07	FALSE	TRUE	-0.12	129.78	0.01	45.55	1.66	4.13	TRUE	-0.12	1.34	0.02	0.18	0
TCGA-A2-A3Y0-01A-11R-A239-07	FALSE	TRUE	-0.12	178.07	1	72.23	2.9	4.89	TRUE	-0.12	-0.07	0.01	0.01	-0.04
TCGA-BH-A0DQ-01A-11R-A084-07	FALSE	TRUE	-0.12	67.66	0	33.14	0.43	1.25	TRUE	-0.12	1.73	0.04	0.23	0
TCGA-E2-A1BD-01A-11R-A12P-07	FALSE	TRUE	-0.13	127.68	0.62	35.35	0.57	1.26	TRUE	-0.13	0.98	0.04	0.08	0.02
TCGA-LL-A73Z-01A-11R-A32P-07	FALSE	TRUE	-0.13	127.36	0	58.2	1.3	3.13	TRUE	-0.13	0.84	0.04	0.09	0
TCGA-A7-A4SB-01A-21R-A266-07	FALSE	TRUE	-0.13	31.25	0.06	15.59	0.5	0.96	TRUE	-0.13	0.69	0.04	0.06	0
TCGA-AN-A0XR-01A-11R-A109-07	FALSE	TRUE	-0.13	67.31	0.01	28.17	2.53	0.24	TRUE	-0.13	0.71	0.05	0.09	-0.04
TCGA-AN-A0XW-01A-11R-A109-07	FALSE	TRUE	-0.13	304.42	0	77.68	3.32	5.43	TRUE	-0.13	1.26	0.03	0.17	-0.01
TCGA-3C-AALJ-01A-31R-A41B-07	FALSE	TRUE	-0.13	106.22	0	45.43	0.55	4.76	TRUE	-0.13	0.77	0.03	0.08	0
TCGA-A2-A0CK-01A-11R-A22K-07	FALSE	TRUE	-0.13	109.67	1	42.33	0.58	2.51	TRUE	-0.13	1.03	0.04	0.11	0
TCGA-AO-A12E-01A-11R-A10J-07	FALSE	TRUE	-0.13	90.46	1	33.15	0.96	0.75	TRUE	-0.13	0.57	0.03	0.07	-0.02
TCGA-E2-A1LL-01A-11R-A144-07	FALSE	TRUE	-0.13	25.29	0.99	17.9	1.3	0.1	TRUE	-0.13	0.74	0.05	0.05	0.01
TCGA-A2-A0CP-01A-11R-A034-07	FALSE	TRUE	-0.13	76.74	1	30.29	0.64	1.14	TRUE	-0.13	1.51	0.05	0.17	0.01
TCGA-BH-A209-11A-42R-A157-07	FALSE	TRUE	-0.13	147.4	0.58	65.03	1.7	3.97	TRUE	-0.13	1.04	0.02	0.14	0
TCGA-A2-A4RY-01A-31R-A266-07	FALSE	TRUE	-0.13	92.67	1	40.11	0.94	2.39	TRUE	-0.13	1.09	0.04	0.15	0.01
TCGA-D8-A1JU-01A-11R-A13Q-07	FALSE	TRUE	-0.13	147.69	1	42.12	0.94	3.05	TRUE	-0.13	1.86	0.02	0.26	0
TCGA-OL-A66I-01A-21R-A29R-07	FALSE	TRUE	-0.13	515.33	0	143.29	1.6	22.21	TRUE	-0.13	1.13	0.05	0.09	-0.01
TCGA-A2-A3KC-01A-11R-A213-07	FALSE	TRUE	-0.13	96.88	0	38.71	0.68	2.07	TRUE	-0.13	1.28	0.03	0.16	0
TCGA-AN-A0G0-01A-11R-A034-07	FALSE	TRUE	-0.13	56.16	0.87	18.5	0.51	0.53	TRUE	-0.13	0.36	0.06	0.03	0
TCGA-AC-A3EH-01A-22R-A22K-07	FALSE	TRUE	-0.13	81.15	0.2	34.96	0.37	0.83	TRUE	-0.13	0.71	0.02	0.11	-0.02
TCGA-EW-A6SD-01A-12R-A33J-07	FALSE	TRUE	-0.13	190.97	0	54.7	1.5	2.76	TRUE	-0.13	0.18	0.01	0.04	-0.03
TCGA-C8-A12L-01A-11R-A115-07	FALSE	TRUE	-0.13	76.42	0	27.46	3.97	0.85	TRUE	-0.13	0.22	0.02	0.03	-0.02
TCGA-LD-A7W6-01A-81R-A352-07	FALSE	TRUE	-0.13	63.67	1	29.14	1.24	3.79	TRUE	-0.13	0.86	0.04	0.1	-0.01
TCGA-D8-A1XA-01A-11R-A14D-07	FALSE	TRUE	-0.13	58.45	0	23.41	0.51	0.45	TRUE	-0.13	1.08	0.03	0.14	-0.01
TCGA-AO-A0J5-01A-11R-A034-07	FALSE	TRUE	-0.13	85.59	0	22.79	0.32	1.01	TRUE	-0.13	1.88	0.03	0.26	0
TCGA-A2-A04W-01A-31R-A115-07	FALSE	TRUE	-0.13	39.08	0.14	19.12	0.36	0.61	TRUE	-0.13	0.83	0.02	0.1	0
TCGA-BH-A0HQ-01A-11R-A034-07	FALSE	TRUE	-0.14	63.24	0.63	25.3	0.71	0.37	TRUE	-0.14	1.11	0.03	0.14	0
TCGA-AO-A126-01A-11R-A10J-07	FALSE	TRUE	-0.14	81.69	1	36.59	0.38	1.39	TRUE	-0.14	1.55	0.05	0.18	0.01
TCGA-AC-A2FO-01A-11R-A180-07	FALSE	TRUE	-0.14	155.34	1	50.09	1.36	5.18	TRUE	-0.14	1	0.02	0.14	-0.01
TCGA-AC-A5EH-01A-11R-A28M-07	FALSE	TRUE	-0.14	117.47	1	43.52	0.74	1.11	TRUE	-0.14	1.31	0.04	0.16	0
TCGA-A7-A26H-01A-11R-A169-07	FALSE	TRUE	-0.14	89.59	0.96	23.73	0.78	2.06	TRUE	-0.14	0.79	0.01	0.11	-0.01
TCGA-AO-A0JB-01A-11R-A32Y-07	FALSE	TRUE	-0.14	39.62	1	17.77	0.17	1	TRUE	-0.14	0.58	0.04	0.03	0.01
TCGA-E2-A10C-01A-21R-A10J-07	FALSE	TRUE	-0.14	152.74	0	53.6	0.74	4.69	TRUE	-0.14	0.43	0.02	0.04	-0.01
TCGA-E9-A5UP-01A-11R-A28M-07	FALSE	TRUE	-0.14	49.46	0	27.83	0.62	0.28	TRUE	-0.14	0.49	0.03	0.06	-0.02
TCGA-OL-A5RZ-01A-11R-A28M-07	FALSE	TRUE	-0.14	33.45	0	12.19	0.07	0.45	TRUE	-0.14	0.32	0.03	0.01	0.01
TCGA-AO-A03M-01B-11R-A10J-07	FALSE	TRUE	-0.14	251.33	0	75.38	2.68	6.32	TRUE	-0.14	0.58	0.03	0.07	-0.02
TCGA-E2-A1IH-01A-11R-A13Q-07	FALSE	TRUE	-0.14	249.96	0	62.99	1.84	8.3	TRUE	-0.14	1.05	0.01	0.14	0
TCGA-AC-A2FF-01A-11R-A17B-07	FALSE	TRUE	-0.14	167.51	1	47.56	1.11	4.52	TRUE	-0.14	1.22	0.03	0.17	0.01
TCGA-E2-A1L7-11A-33R-A144-07	FALSE	TRUE	-0.14	199.76	1	66.24	1.43	5.52	TRUE	-0.14	0.93	0.04	0.11	0
TCGA-A7-A26F-01B-04R-A22O-07	FALSE	TRUE	-0.14	78.02	0	23.25	5.17	1.89	TRUE	-0.14	0.81	0.02	0.13	-0.04
TCGA-E2-A1LH-01A-11R-A14D-07	FALSE	TRUE	-0.14	255.42	0	98.4	2.1	9.66	TRUE	-0.14	0.31	0.01	0.04	-0.01
TCGA-E2-A1LB-01A-11R-A144-07	FALSE	TRUE	-0.14	47.33	1	20.64	0.18	0.28	TRUE	-0.14	0.97	0.02	0.1	0.03
TCGA-AN-A0FF-01A-11R-A034-07	FALSE	TRUE	-0.14	109.54	0	45.67	0.51	1.7	TRUE	-0.14	0.75	0.03	0.1	-0.02
TCGA-A7-A0DB-01C-02R-A277-07	FALSE	TRUE	-0.14	45.27	0.99	10.92	1.88	0.38	TRUE	-0.14	0.54	0.01	0.07	0.01
TCGA-BH-A1EY-01A-11R-A13Q-07	FALSE	TRUE	-0.14	182.93	0	50.73	1.36	2.01	TRUE	-0.14	1.15	0.01	0.17	-0.01
TCGA-BH-A0BM-01A-11R-A056-07	FALSE	TRUE	-0.14	53.1	1	21.3	0.74	1.13	TRUE	-0.14	0.68	0.02	0.07	0.01
TCGA-A2-A0SY-01A-31R-A084-07	FALSE	TRUE	-0.14	121.79	1	36.65	0.94	2.43	TRUE	-0.14	0.84	0.03	0.09	0.01
TCGA-BH-A0DQ-11A-12R-A089-07	FALSE	TRUE	-0.14	46.14	1	23.83	0.7	2.25	TRUE	-0.14	0.96	0.03	0.09	0.03
TCGA-BH-A18V-11A-52R-A12D-07	FALSE	TRUE	-0.14	64.64	1	37.78	0.47	2.21	TRUE	-0.14	0.87	0.04	0.09	0.02
TCGA-BH-A0C0-01A-21R-A056-07	FALSE	TRUE	-0.14	392.57	0.04	120.08	5.12	10.22	TRUE	-0.14	0.37	0.01	0.04	-0.01
TCGA-AN-A0FD-01A-11R-A034-07	FALSE	TRUE	-0.14	96.62	1	40.9	0.87	1.76	TRUE	-0.14	1.38	0.05	0.16	-0.01
TCGA-AR-A24V-01A-21R-A169-07	FALSE	TRUE	-0.14	112.26	0	36.69	2.19	0.93	TRUE	-0.14	1.83	0.04	0.26	-0.01
TCGA-D8-A27I-01A-11R-A16F-07	FALSE	TRUE	-0.14	135.25	0.44	44.07	1.12	2.61	TRUE	-0.14	1.52	0.02	0.21	0
TCGA-AN-A0XS-01A-22R-A109-07	FALSE	TRUE	-0.14	123.66	0.07	42.41	0.9	4.36	TRUE	-0.14	0.96	0.02	0.13	0.01
TCGA-E9-A1RG-01A-11R-A14D-07	FALSE	TRUE	-0.14	76.75	0	34.97	0.44	2.54	TRUE	-0.14	0.99	0.05	0.09	0
TCGA-GI-A2C9-11A-22R-A21T-07	FALSE	TRUE	-0.14	95.23	1	48.29	1.57	1.92	TRUE	-0.14	1.17	0.03	0.16	-0.01
TCGA-E2-A10B-01A-11R-A10J-07	FALSE	TRUE	-0.14	88.41	0	28.41	0.72	1.85	TRUE	-0.14	1.22	0.02	0.17	-0.01
TCGA-E9-A1RI-11A-41R-A169-07	FALSE	TRUE	-0.14	53.12	0	29.87	0.58	0.34	TRUE	-0.14	0.88	-0.01	0.12	0.02
TCGA-AC-A62V-01A-11R-A31O-07	FALSE	TRUE	-0.14	54.44	0.34	21.93	0.08	0.22	TRUE	-0.14	0.94	0.05	0.08	0.01
TCGA-AQ-A54O-01A-11R-A266-07	FALSE	TRUE	-0.14	49.34	0	24.23	0.17	1.56	TRUE	-0.14	0.79	0.04	0.07	0.01
TCGA-E2-A56Z-01A-12R-A29R-07	FALSE	TRUE	-0.15	48.4	1	23.31	0.33	1.17	TRUE	-0.15	0.53	0.04	0.04	-0.01
TCGA-AR-A1AM-01A-41R-A22K-07	FALSE	TRUE	-0.15	86.8	0.75	34.54	0.84	3.39	TRUE	-0.15	0.99	0.03	0.13	0
TCGA-A2-A0SW-01A-11R-A084-07	FALSE	TRUE	-0.15	172.91	0	59.82	1.49	10.06	TRUE	-0.15	0.22	0	0.04	-0.01
TCGA-C8-A133-01A-32R-A12D-07	FALSE	TRUE	-0.15	48.09	1	27.31	0.18	0.18	TRUE	-0.15	0.25	0.02	0.02	-0.01
TCGA-A2-A0ES-01A-11R-A115-07	FALSE	TRUE	-0.15	92.89	1	29.79	0.89	2.63	TRUE	-0.15	0.98	0.03	0.11	0
TCGA-GM-A5PV-01A-11R-A28M-07	FALSE	TRUE	-0.15	110.55	1	34.34	1.13	2.09	TRUE	-0.15	0.58	0.02	0.04	0.02
TCGA-D8-A145-01A-11R-A115-07	FALSE	TRUE	-0.15	70.43	1	28.22	0.63	1.84	TRUE	-0.15	0.62	0.01	0.13	0.01
TCGA-A8-A094-01A-11R-A00Z-07	FALSE	TRUE	-0.15	297.64	0.01	52.81	3	3.61	TRUE	-0.15	0.39	0.01	0.05	0
TCGA-AR-A1AJ-01A-21R-A12P-07	FALSE	TRUE	-0.15	445.61	0	105.7	6.12	7.01	TRUE	-0.15	0.42	0.01	0.09	-0.03
TCGA-BH-A0BA-01A-11R-A056-07	FALSE	TRUE	-0.15	67.04	0.34	23.46	0.82	2.98	TRUE	-0.15	0.77	0.02	0.08	0.03
TCGA-C8-A131-01A-11R-A115-07	FALSE	TRUE	-0.15	119.79	0	34.05	0.73	1.19	TRUE	-0.15	0.68	0.03	0.08	-0.01
TCGA-A8-A06P-01A-11R-A00Z-07	FALSE	TRUE	-0.15	111.89	1	34.07	0.51	0.68	TRUE	-0.15	1.6	0.04	0.2	0.01
TCGA-A7-A13F-11A-42R-A12P-07	FALSE	TRUE	-0.15	50.17	1	30.43	0.89	1.48	TRUE	-0.15	1.02	0.01	0.14	0.02
TCGA-BH-A0H7-01A-13R-A056-07	FALSE	TRUE	-0.15	67.7	0	26.74	0.39	1.21	TRUE	-0.15	1.63	0.03	0.22	-0.01
TCGA-A2-A0YC-01A-11R-A109-07	FALSE	TRUE	-0.15	90.25	0.97	27.99	0.97	1.21	TRUE	-0.15	1	0.02	0.14	-0.01
TCGA-AN-A0FL-01A-11R-A034-07	FALSE	TRUE	-0.15	34.38	0	24.59	0.26	0.28	TRUE	-0.15	0.24	0.03	0.02	0
TCGA-E2-A10F-01A-11R-A10J-07	FALSE	TRUE	-0.15	211.91	0	39.38	2.68	3.63	TRUE	-0.15	1.45	0.03	0.2	-0.01
TCGA-A2-A0T6-01A-11R-A084-07	FALSE	TRUE	-0.15	168.92	1	41.23	1.42	3.45	TRUE	-0.15	1.79	0.03	0.25	0
TCGA-BH-A1FE-06A-11R-A213-07	FALSE	TRUE	-0.15	51.65	1	25.96	3.8	0.3	TRUE	-0.15	1.75	0.03	0.24	0
TCGA-EW-A6S9-01A-22R-A33J-07	FALSE	TRUE	-0.15	66.17	0	20.3	1.3	0.43	TRUE	-0.15	1.19	0.03	0.14	0
TCGA-BH-A0B8-11A-41R-A089-07	FALSE	TRUE	-0.15	54.49	1	33.28	0.37	0.38	TRUE	-0.15	0.99	0	0.15	0.01
TCGA-GM-A2DB-01A-31R-A18M-07	FALSE	TRUE	-0.15	106.77	1	31.55	0.67	2.05	TRUE	-0.15	0.4	0.02	0.03	0.01
TCGA-E9-A1RF-11A-32R-A157-07	FALSE	TRUE	-0.15	75.07	1	29.65	0.64	0.77	TRUE	-0.15	1.02	-0.02	0.15	0.02
TCGA-AC-A6IX-06A-11R-A32P-07	FALSE	TRUE	-0.15	193.96	1	48.35	1.03	6.17	TRUE	-0.15	0.5	0.02	0.05	0.01
TCGA-A7-A4SD-01A-11R-A266-07	FALSE	TRUE	-0.15	226.12	0	78.49	3.3	4.65	TRUE	-0.15	0.54	0.02	0.09	-0.03
TCGA-EW-A1OV-01A-11R-A144-07	FALSE	TRUE	-0.15	301.82	0	107.67	3	15.7	TRUE	-0.15	0.52	0.02	0.05	0
TCGA-E9-A1RH-01A-21R-A169-07	FALSE	TRUE	-0.15	69.4	1	31.92	0.66	0.26	TRUE	-0.15	0.66	0.01	0.07	0.02
TCGA-AC-A3QP-01A-11R-A22U-07	FALSE	TRUE	-0.15	178.38	1	48.79	0.28	2.47	TRUE	-0.15	0.91	0.04	0.09	0.02
TCGA-E2-A1IG-11A-22R-A144-07	FALSE	TRUE	-0.15	50.16	1	32.16	0.82	1.64	TRUE	-0.15	1.24	0.02	0.17	0.01
TCGA-D8-A27N-01A-11R-A16F-07	FALSE	TRUE	-0.15	139.04	0	37.51	0.64	1.97	TRUE	-0.15	1.25	0.03	0.17	0
TCGA-BH-A0EB-01A-11R-A034-07	FALSE	TRUE	-0.15	271.58	0	70.82	1.06	2.58	TRUE	-0.15	1.01	0.02	0.13	0
TCGA-BH-A18N-11A-43R-A12D-07	FALSE	TRUE	-0.15	51.28	1	35.17	1.18	1.12	TRUE	-0.15	1.13	0.02	0.14	0.01
TCGA-B6-A0RP-01A-21R-A084-07	FALSE	TRUE	-0.15	89.62	0.99	33.88	0.7	3.26	TRUE	-0.15	1.19	0.02	0.16	0
TCGA-C8-A132-01A-31R-A115-07	FALSE	TRUE	-0.15	144.41	0	52.69	1.74	7.11	TRUE	-0.15	1.18	0.03	0.16	0
TCGA-B6-A0WY-01A-11R-A109-07	FALSE	TRUE	-0.15	109.04	0.02	45.8	1.16	2.46	TRUE	-0.15	1.21	0.05	0.14	-0.02
TCGA-C8-A12Y-01A-11R-A12D-07	FALSE	TRUE	-0.15	52.59	0	26.48	0.72	0.96	TRUE	-0.15	0.88	0.05	0.1	-0.02
TCGA-A2-A0EW-01A-21R-A115-07	FALSE	TRUE	-0.15	146.43	1	39.88	1.28	4.04	TRUE	-0.15	1.42	0.03	0.19	0
TCGA-LQ-A4E4-01A-11R-A266-07	FALSE	TRUE	-0.15	27.41	1	14.14	0.4	0.77	TRUE	-0.15	0.59	0.03	0.05	0.01
TCGA-E9-A243-01A-21R-A169-07	FALSE	TRUE	-0.16	574.33	0.88	116.2	4.31	12.83	TRUE	-0.16	0.76	0.03	0.05	-0.02
TCGA-WT-AB44-01A-11R-A41B-07	FALSE	TRUE	-0.16	49.71	0	26	5.7	0.73	TRUE	-0.16	1.08	0.04	0.11	0
TCGA-AN-A0XN-01A-21R-A109-07	FALSE	TRUE	-0.16	120.19	0	34.08	1.31	0.92	TRUE	-0.16	1.69	0.03	0.23	0
TCGA-GM-A2DL-01A-11R-A18M-07	FALSE	TRUE	-0.16	113.04	1	41.55	0.89	0.42	TRUE	-0.16	1.26	0.03	0.15	0.01
TCGA-A2-A04P-01A-31R-A034-07	FALSE	TRUE	-0.16	83.52	0.98	38.74	1.13	1.71	TRUE	-0.16	0.93	0.05	0.03	0
TCGA-AN-A0FK-01A-11R-A034-07	FALSE	TRUE	-0.16	33.49	0.99	18.82	0.27	0.54	TRUE	-0.16	0.71	0.02	0.08	0.01
TCGA-AR-A24O-01A-11R-A169-07	FALSE	TRUE	-0.16	120.84	1	36.94	0.96	3.4	TRUE	-0.16	1.42	0.03	0.2	-0.01
TCGA-AC-A6IW-01A-12R-A33J-07	FALSE	TRUE	-0.16	449.08	0	112.72	2.41	7.96	TRUE	-0.16	0.38	0.04	0.02	-0.01
TCGA-A8-A09D-01A-11R-A00Z-07	FALSE	TRUE	-0.16	134.5	0	38.31	0.61	0.96	TRUE	-0.16	1.27	0.03	0.16	0
TCGA-E9-A3QA-01A-61R-A22K-07	FALSE	TRUE	-0.16	453.41	0	166.78	7.33	6.03	TRUE	-0.16	0.92	0.05	0.05	-0.03
TCGA-D8-A73X-01A-11R-A32P-07	FALSE	TRUE	-0.16	108.24	0.56	34.41	1.31	0.93	TRUE	-0.16	1.24	0.03	0.15	0
TCGA-A8-A07I-01A-11R-A00Z-07	FALSE	TRUE	-0.16	109.56	0	35.21	2.02	1.25	TRUE	-0.16	1.16	0.04	0.17	-0.03
TCGA-E2-A14U-01A-11R-A22K-07	FALSE	TRUE	-0.16	41.95	1	20.07	0.6	1.27	TRUE	-0.16	0.9	0.04	0.07	0.01
TCGA-AN-A0FZ-01A-11R-A034-07	FALSE	TRUE	-0.16	47.38	0	18.87	0.11	0.21	TRUE	-0.16	0.89	0.02	0.09	0.02
TCGA-A8-A08X-01A-21R-A00Z-07	FALSE	TRUE	-0.16	155.87	0	47.56	1.24	1.74	TRUE	-0.16	0.36	0.01	0.04	0
TCGA-BH-A0BT-11A-21R-A12P-07	FALSE	TRUE	-0.16	57.72	1	22.07	1.26	1.85	TRUE	-0.16	0.8	0.03	0.06	0.02
TCGA-BH-A1FG-11B-12R-A13Q-07	FALSE	TRUE	-0.16	87.78	1	26.48	1.8	2.23	TRUE	-0.16	0.75	0.02	0.08	0.01
TCGA-E9-A1NC-01A-21R-A26B-07	FALSE	TRUE	-0.16	222.21	0	92.17	1.62	5.29	TRUE	-0.16	0.67	0.03	0.08	-0.01
TCGA-BH-A1F2-11A-32R-A13Q-07	FALSE	TRUE	-0.16	60.15	1	32.38	1.03	1.32	TRUE	-0.16	1.03	0.01	0.14	0
TCGA-A7-A3IY-01A-21R-A21T-07	FALSE	TRUE	-0.16	190.34	1	70.4	0.9	1	TRUE	-0.16	0.83	0.03	0.08	0
TCGA-BH-A0BC-01A-22R-A084-07	FALSE	TRUE	-0.16	194.05	0	62.55	0.77	3.02	TRUE	-0.16	0.99	0.03	0.12	0
TCGA-A1-A0SG-01A-11R-A144-07	FALSE	TRUE	-0.16	85.98	1	21.89	0.57	1.34	TRUE	-0.16	1.41	0.04	0.16	0.01
TCGA-UU-A93S-01A-21R-A41B-07	FALSE	TRUE	-0.16	70.7	0	72.1	1.62	0.46	TRUE	-0.16	0.14	0.03	0.02	-0.03
TCGA-A2-A0T4-01A-31R-A084-07	FALSE	TRUE	-0.16	149.41	0.98	50.53	0.94	3.64	TRUE	-0.16	1.4	0.04	0.18	-0.01
TCGA-D8-A27P-01A-11R-A16F-07	FALSE	TRUE	-0.16	44.54	1	13.65	0.63	0.62	TRUE	-0.16	1.07	0.04	0.1	0.02
TCGA-AO-A0JM-01A-21R-A056-07	FALSE	TRUE	-0.16	67.05	0	27.45	0.75	0.73	TRUE	-0.16	1.27	0.04	0.16	-0.01
TCGA-E2-A159-01A-11R-A115-07	FALSE	TRUE	-0.16	232.73	0	62.92	3.12	6.59	TRUE	-0.16	0.1	0.01	0.04	-0.03
TCGA-A8-A082-01A-11R-A00Z-07	FALSE	TRUE	-0.16	97.28	1	27.06	0.41	0.25	TRUE	-0.16	1.02	0.06	0.1	-0.01
TCGA-A2-A0YI-01A-31R-A10J-07	FALSE	TRUE	-0.17	235.24	1	62.76	1.07	6.55	TRUE	-0.17	0.5	0.01	0.08	0
TCGA-BH-A18M-11A-33R-A12D-07	FALSE	TRUE	-0.17	81.69	1	39.58	1.66	1.61	TRUE	-0.17	1.45	0.03	0.2	0
TCGA-BH-A1FB-01A-11R-A13Q-07	FALSE	TRUE	-0.17	334.05	1	73.79	2.27	6	TRUE	-0.17	1.15	0.02	0.16	0
TCGA-PL-A8LX-01A-11R-A41B-07	FALSE	TRUE	-0.17	46.17	0	24.57	0.24	0.39	TRUE	-0.17	0.31	0.02	0.03	0
TCGA-D8-A1XR-01A-11R-A14M-07	FALSE	TRUE	-0.17	48.68	1	14.98	0.38	0.57	TRUE	-0.17	0.49	0.02	0.05	0
TCGA-C8-A12P-01A-11R-A115-07	FALSE	TRUE	-0.17	77.55	0	32.53	2.06	1.01	TRUE	-0.17	0.8	0.02	0.1	-0.01
TCGA-E9-A1RH-11A-34R-A169-07	FALSE	TRUE	-0.17	53.4	1	32.77	0.64	0.62	TRUE	-0.17	1.2	-0.01	0.15	0.04
TCGA-BH-A18I-01A-11R-A12D-07	FALSE	TRUE	-0.17	195.99	0.28	53.33	2.87	2.6	TRUE	-0.17	1.58	0.04	0.22	-0.01
TCGA-S3-AA10-01A-21R-A41B-07	FALSE	TRUE	-0.17	516.66	0	104.45	5.34	8.35	TRUE	-0.17	0.37	0.04	0.04	-0.04
TCGA-AO-A0JF-01A-11R-A056-07	FALSE	TRUE	-0.17	146.67	1	51.85	0.74	3.71	TRUE	-0.17	1.63	0.02	0.22	0.01
TCGA-EW-A1P3-01A-11R-A144-07	FALSE	TRUE	-0.17	53.62	1	25.06	0.41	1	TRUE	-0.17	0.93	0.04	0.1	-0.01
TCGA-D8-A1JB-01A-11R-A13Q-07	FALSE	TRUE	-0.17	286.64	0.01	75.54	2.52	12.08	TRUE	-0.17	0.59	0.02	0.08	-0.01
TCGA-BH-A0AY-01A-21R-A00Z-07	FALSE	TRUE	-0.17	122.61	0	34.78	0.56	2.9	TRUE	-0.17	1.2	0.02	0.15	0
TCGA-C8-A12W-01A-11R-A115-07	FALSE	TRUE	-0.17	87.96	0	32.51	0.82	1.2	TRUE	-0.17	1.12	0.04	0.13	0
TCGA-D8-A27G-01A-11R-A16F-07	FALSE	TRUE	-0.17	134.68	1	44.12	0.87	4.67	TRUE	-0.17	1.35	0.03	0.18	-0.01
TCGA-BH-A0EI-01A-11R-A115-07	FALSE	TRUE	-0.17	70.38	0.03	25.94	0.59	0.29	TRUE	-0.17	1.91	0.05	0.24	0
TCGA-AC-A8OQ-01A-11R-A41B-07	FALSE	TRUE	-0.17	112.64	0	53.8	1.31	3.99	TRUE	-0.17	0.32	0.01	0.04	0
TCGA-BH-A1FH-11B-42R-A13Q-07	FALSE	TRUE	-0.17	91.74	1	39.11	0.93	2.85	TRUE	-0.17	1.28	0.03	0.16	0.01
TCGA-EW-A2FV-01A-11R-A17B-07	FALSE	TRUE	-0.17	125.17	0	56.73	1.27	3.2	TRUE	-0.17	0.66	0.04	0.08	-0.04
TCGA-E2-A152-01A-11R-A12D-07	FALSE	TRUE	-0.17	109.14	0	35.75	0.63	0.65	TRUE	-0.17	1.52	0.04	0.2	0
TCGA-AR-A1AN-01A-11R-A12P-07	FALSE	TRUE	-0.17	58.63	1	16.89	0.19	0.67	TRUE	-0.17	1.14	0.03	0.13	0.01
TCGA-B6-A40C-01A-11R-A239-07	FALSE	TRUE	-0.17	62.45	0	27.22	0.52	1.58	TRUE	-0.17	1.43	0.05	0.16	0
TCGA-GM-A2DN-01A-11R-A180-07	FALSE	TRUE	-0.17	331.04	1	104.76	2.35	9.5	TRUE	-0.17	0.38	0.02	0.04	0
TCGA-A8-A08F-01A-11R-A00Z-07	FALSE	TRUE	-0.17	253.22	0	54.57	2.37	3.73	TRUE	-0.17	0.97	0.03	0.13	-0.02
TCGA-BH-A0B7-01A-12R-A115-07	FALSE	TRUE	-0.17	141.66	0	36.47	0.93	6.35	TRUE	-0.17	0.66	0.01	0.1	-0.02
TCGA-EW-A1PF-01A-11R-A144-07	FALSE	TRUE	-0.17	98.8	0.11	29.95	0.75	1.44	TRUE	-0.17	1.03	0.02	0.14	-0.01
TCGA-BH-A0C3-01A-21R-A12P-07	FALSE	TRUE	-0.17	120.58	0	44.53	1.09	2.54	TRUE	-0.17	1.13	0.02	0.15	0
TCGA-BH-A1FN-11A-34R-A13Q-07	FALSE	TRUE	-0.17	236.33	1	65.28	2.38	4.64	TRUE	-0.17	0.65	0.02	0.1	0.01
TCGA-A2-A0SV-01A-11R-A084-07	FALSE	TRUE	-0.17	110.06	0	48.15	0.98	0.66	TRUE	-0.17	1.03	0.03	0.14	-0.02
TCGA-C8-A12K-01A-21R-A115-07	FALSE	TRUE	-0.17	629.99	0	160.15	5.09	8.77	TRUE	-0.17	0.75	0.05	0.04	-0.03
TCGA-BH-A0BC-11A-22R-A089-07	FALSE	TRUE	-0.17	104.07	1	39.09	0.84	2.54	TRUE	-0.17	1.17	0.04	0.13	0.01
TCGA-B6-A0RS-01A-11R-A084-07	FALSE	TRUE	-0.17	142.1	0	42.9	1.67	4.51	TRUE	-0.17	0.6	0.02	0.06	0
TCGA-BH-A18U-11A-23R-A12D-07	FALSE	TRUE	-0.17	96.13	1	39.31	1.38	2.08	TRUE	-0.17	1.09	0.04	0.11	0.01
TCGA-BH-A1EU-01A-11R-A137-07	FALSE	TRUE	-0.17	218.51	0.22	41.46	3.01	4.6	TRUE	-0.17	1.13	0	0.17	0
TCGA-E2-A14O-01A-31R-A115-07	FALSE	TRUE	-0.18	23.09	0.02	11.67	0.24	0.6	TRUE	-0.18	0.8	0.03	0.08	0
TCGA-E9-A1NH-01A-11R-A14D-07	FALSE	TRUE	-0.18	110.67	0	26.66	1.29	1.54	TRUE	-0.18	1.48	0.03	0.2	0
TCGA-A7-A13G-11A-51R-A13Q-07	FALSE	TRUE	-0.18	34.47	1	20.23	0.72	0.17	TRUE	-0.18	0.77	-0.01	0.1	0.03
TCGA-BH-A8FY-01A-11R-A36F-07	FALSE	TRUE	-0.18	53.7	1	16.37	0.86	0.21	TRUE	-0.18	0.64	0.03	0.04	0.02
TCGA-BH-A0HY-01A-11R-A056-07	FALSE	TRUE	-0.18	30.54	0	16.01	0.3	0.7	TRUE	-0.18	0.75	0.03	0.08	0
TCGA-E2-A1B1-01A-21R-A12P-07	FALSE	TRUE	-0.18	229.42	0	72.27	3.35	3.03	TRUE	-0.18	1.31	0.02	0.19	-0.02
TCGA-EW-A6SC-01A-12R-A32P-07	FALSE	TRUE	-0.18	108.74	1	36.12	0.65	0.81	TRUE	-0.18	1.46	0.04	0.2	-0.01
TCGA-C8-A12N-01A-11R-A115-07	FALSE	TRUE	-0.18	199.36	1	54.7	1.15	0.81	TRUE	-0.18	1.52	0.04	0.19	0
TCGA-BH-A0HP-01A-12R-A084-07	FALSE	TRUE	-0.18	135.14	1	45.37	0.97	1.41	TRUE	-0.18	0.91	0.03	0.09	0.01
TCGA-E9-A1RB-11A-33R-A157-07	FALSE	TRUE	-0.18	47.48	1	29.68	0.88	2.18	TRUE	-0.18	1.01	0	0.13	0.03
TCGA-BH-A18J-11A-31R-A12D-07	FALSE	TRUE	-0.18	65.59	1	32.8	1.29	2.68	TRUE	-0.18	1.08	0.03	0.11	0.02
TCGA-C8-A12T-01A-11R-A115-07	FALSE	TRUE	-0.18	61.79	1	21.98	0.79	1.2	TRUE	-0.18	1.37	0.05	0.15	0.01
TCGA-GM-A3NW-01A-21R-A22K-07	FALSE	TRUE	-0.18	67.8	1	22.55	0.51	1.23	TRUE	-0.18	0.68	0.03	0.07	0
TCGA-D8-A1XG-01A-11R-A14D-07	FALSE	TRUE	-0.18	41.16	0.95	16.18	0.77	0.2	TRUE	-0.18	0.65	0.03	0.07	0
TCGA-EW-A1J2-01A-21R-A13Q-07	FALSE	TRUE	-0.18	130.92	0	38.58	1.54	3.23	TRUE	-0.18	1.41	0.02	0.2	0
TCGA-BH-A0DL-11A-13R-A115-07	FALSE	TRUE	-0.18	134.5	1	50.06	2.19	3.27	TRUE	-0.18	1.24	0.03	0.15	0.01
TCGA-AO-A0JJ-01A-11R-A056-07	FALSE	TRUE	-0.18	234.75	1	58.87	1.21	6.77	TRUE	-0.18	0.74	0.02	0.13	0
TCGA-B6-A3ZX-01A-11R-A239-07	FALSE	TRUE	-0.18	199.09	0	83.03	1.29	12.53	TRUE	-0.18	0.66	0.03	0.03	0.01
TCGA-A8-A09X-01A-11R-A00Z-07	FALSE	TRUE	-0.18	217.3	1	65.55	1.79	6.5	TRUE	-0.18	0.74	0.03	0.06	0.02
TCGA-C8-A130-01A-31R-A115-07	FALSE	TRUE	-0.18	49.76	0	21.81	0.41	2.92	TRUE	-0.18	0.58	0.03	0.05	0.01
TCGA-A2-A4RW-01A-21R-A266-07	FALSE	TRUE	-0.18	76.01	0	34.04	0.53	3.38	TRUE	-0.18	1.42	0.03	0.18	0
TCGA-LL-A7T0-01A-31R-A352-07	FALSE	TRUE	-0.18	76.71	0	37.77	0.74	3.02	TRUE	-0.18	0.7	0.04	0.06	0
TCGA-BH-A0DP-01A-21R-A056-07	FALSE	TRUE	-0.18	162.03	1	43.75	1.16	4.47	TRUE	-0.18	1.34	0.04	0.16	0
TCGA-D8-A1JE-01A-11R-A13Q-07	FALSE	TRUE	-0.18	164.93	0	34.12	1.39	0.95	TRUE	-0.18	1.48	0.02	0.22	-0.01
TCGA-E2-A1L9-01A-11R-A13Q-07	FALSE	TRUE	-0.18	99.21	0.01	20.08	1.59	1.18	TRUE	-0.18	1.5	0.03	0.21	-0.01
TCGA-BH-A0BQ-01A-21R-A115-07	FALSE	TRUE	-0.18	118.85	1	40.42	0.65	3.87	TRUE	-0.18	1.45	0.05	0.18	0
TCGA-A1-A0SN-01A-11R-A144-07	FALSE	TRUE	-0.18	137.61	0	46.77	1	4.92	TRUE	-0.18	1.27	0.03	0.16	0
TCGA-OL-A5RW-01A-11R-A28M-07	FALSE	TRUE	-0.18	84.08	0	50.14	1.87	1.24	TRUE	-0.18	0.54	0.05	0.06	-0.03
TCGA-AN-A0AM-01A-11R-A034-07	FALSE	TRUE	-0.18	157.83	0.95	60.62	1.45	1.66	TRUE	-0.18	0.54	0.03	0.05	-0.01
TCGA-E2-A576-01A-11R-A31O-07	FALSE	TRUE	-0.18	27.73	1	26.1	0.42	1.12	TRUE	-0.18	0.62	0.04	0.04	0.01
TCGA-A8-A09Q-01A-11R-A00Z-07	FALSE	TRUE	-0.18	218.65	1	52.27	1.35	1.77	TRUE	-0.18	0.67	0.02	0.06	0.01
TCGA-EW-A1J3-01A-11R-A13Q-07	FALSE	TRUE	-0.18	76.04	0	19.95	1.54	0.73	TRUE	-0.18	0.86	0.02	0.11	0
TCGA-BH-A0B5-11A-23R-A12P-07	FALSE	TRUE	-0.18	29.78	1	21.34	0.41	0.17	TRUE	-0.18	0.9	-0.01	0.12	0.02
TCGA-AC-A2FF-11A-13R-A17B-07	FALSE	TRUE	-0.18	129.04	1	39.09	0.95	2.56	TRUE	-0.18	0.97	0.03	0.11	0.02
TCGA-EW-A1J5-01A-11R-A13Q-07	FALSE	TRUE	-0.18	190.27	0	64.27	2.4	6.07	TRUE	-0.18	0.55	0.03	0.09	-0.05
TCGA-B6-A0IH-01A-11R-A115-07	FALSE	TRUE	-0.18	141.16	0	42.88	0.99	5.51	TRUE	-0.18	1.31	0.03	0.18	0
TCGA-E2-A1IU-01A-11R-A14D-07	FALSE	TRUE	-0.18	83.06	1	29.05	0.61	1.95	TRUE	-0.18	0.52	0.02	0.05	0.01
TCGA-BH-A1F0-01A-11R-A137-07	FALSE	TRUE	-0.18	330.04	0	69.32	4.58	7.41	TRUE	-0.18	0.41	0.01	0.07	-0.02
TCGA-EW-A1P4-01A-21R-A144-07	FALSE	TRUE	-0.18	688.05	0	165.38	2.58	5.4	TRUE	-0.18	0.53	0.04	0.05	-0.01
TCGA-A2-A0EQ-01A-11R-A034-07	FALSE	TRUE	-0.18	349.66	1	112.37	3.08	7.57	TRUE	-0.18	0.34	0.02	0.03	0
TCGA-D8-A146-01A-31R-A115-07	FALSE	TRUE	-0.18	101.66	0	31.26	0.76	1.94	TRUE	-0.18	1.44	0.03	0.19	0
TCGA-AN-A049-01A-21R-A00Z-07	FALSE	TRUE	-0.18	106.75	0	38.06	0.6	1.45	TRUE	-0.18	1.13	0.04	0.15	-0.02
TCGA-E9-A5UO-01A-11R-A28M-07	FALSE	TRUE	-0.18	13.36	0	16.75	0.46	0.11	TRUE	-0.18	0.46	0.03	0.04	-0.02
TCGA-BH-A0B3-01A-11R-A056-07	FALSE	TRUE	-0.18	215.83	0	79.81	2.84	2.23	TRUE	-0.18	0.54	0.02	0.07	-0.02
TCGA-E9-A1N6-11A-32R-A144-07	FALSE	TRUE	-0.18	109.9	1	46.79	1.17	3.29	TRUE	-0.18	0.95	0.03	0.12	0.01
TCGA-D8-A1XM-01A-21R-A14M-07	FALSE	TRUE	-0.18	170.14	0	44.12	1.21	3.74	TRUE	-0.18	1.25	0.03	0.18	-0.02
TCGA-D8-A27L-01A-11R-A16F-07	FALSE	TRUE	-0.18	181.96	0.95	52.81	1.47	2.37	TRUE	-0.18	1.6	0.03	0.21	0
TCGA-BH-A0B1-01A-12R-A056-07	FALSE	TRUE	-0.18	53.05	0	23.29	0.95	1.19	TRUE	-0.18	0.69	0.02	0.09	0
TCGA-D8-A1JH-01A-11R-A13Q-07	FALSE	TRUE	-0.19	134.58	0.99	40.88	1.15	1.65	TRUE	-0.19	1.59	0.03	0.21	0
TCGA-D8-A27M-01A-11R-A16F-07	FALSE	TRUE	-0.19	622.77	0	148.16	5.6	4.64	TRUE	-0.19	0.67	0.02	0.11	-0.03
TCGA-A2-A4RX-01A-11R-A266-07	FALSE	TRUE	-0.19	78.95	1	34.2	1	2.7	TRUE	-0.19	1.81	0.06	0.22	0.01
TCGA-BH-A18M-01A-11R-A12D-07	FALSE	TRUE	-0.19	115.36	1	36.9	0.96	1.51	TRUE	-0.19	1.56	0.05	0.2	-0.01
TCGA-E2-A15C-01A-31R-A12D-07	FALSE	TRUE	-0.19	70.94	1	21.25	1.95	1.98	TRUE	-0.19	1.14	0.03	0.14	0
TCGA-AR-A252-01A-11R-A169-07	FALSE	TRUE	-0.19	315.12	1	84.26	3.96	11.95	TRUE	-0.19	0.37	0	0.06	-0.01
TCGA-BH-A0BT-01A-11R-A12P-07	FALSE	TRUE	-0.19	100.49	0	39.78	1.9	2.53	TRUE	-0.19	0.9	0.05	0.09	-0.01
TCGA-BH-A0DZ-11A-22R-A089-07	FALSE	TRUE	-0.19	80.84	1	37.6	0.49	2.99	TRUE	-0.19	0.97	0.05	0.07	0.02
TCGA-AC-A2B8-01A-11R-A17B-07	FALSE	TRUE	-0.19	204.63	1	55.16	0.98	3.4	TRUE	-0.19	1.28	0.02	0.17	0
TCGA-A2-A0EO-01A-11R-A034-07	FALSE	TRUE	-0.19	92.1	1	31.28	0.66	2.4	TRUE	-0.19	1.46	0.04	0.18	0
TCGA-A2-A04Y-01A-21R-A034-07	FALSE	TRUE	-0.19	142.52	1	31.77	0.69	4.05	TRUE	-0.19	0.63	0.03	0.06	0
TCGA-E2-A570-01A-11R-A29R-07	FALSE	TRUE	-0.19	58.22	0.78	20.76	1.32	0.77	TRUE	-0.19	1.6	0.04	0.2	0
TCGA-A2-A25A-01A-12R-A16F-07	FALSE	TRUE	-0.19	172.46	1	58.35	1.45	4.15	TRUE	-0.19	1.39	0.04	0.17	0
TCGA-BH-A18G-01A-11R-A12D-07	FALSE	TRUE	-0.19	46.76	1	23.44	0.26	0.73	TRUE	-0.19	0.3	0.02	0.05	-0.03
TCGA-AC-A23H-11A-12R-A157-07	FALSE	TRUE	-0.19	85.15	1	28.91	1.16	1.9	TRUE	-0.19	1.31	0.03	0.15	0.02
TCGA-AR-A0U0-01A-11R-A109-07	FALSE	TRUE	-0.19	514.49	0	149.27	7.51	6.99	TRUE	-0.19	0.11	0.03	0.03	-0.05
TCGA-LL-A441-01A-11R-A24H-07	FALSE	TRUE	-0.19	203.99	0	60.38	1.59	6.04	TRUE	-0.19	1.01	0.04	0.09	0
TCGA-OL-A66J-01A-11R-A29R-07	FALSE	TRUE	-0.19	44.42	1	24.92	0.73	1.27	TRUE	-0.19	1.17	0.03	0.13	0.01
TCGA-A8-A08S-01A-11R-A034-07	FALSE	TRUE	-0.19	136.9	0	40.69	0.98	0.72	TRUE	-0.19	0.66	0.04	0.08	-0.03
TCGA-A7-A26I-01B-06R-A22O-07	FALSE	TRUE	-0.19	60.06	0	20.52	2.69	0.71	TRUE	-0.19	1.07	0.02	0.14	-0.01
TCGA-E2-A1BC-11A-32R-A12P-07	FALSE	TRUE	-0.19	35.96	1	27.64	0.65	0.5	TRUE	-0.19	0.95	0.01	0.1	0.03
TCGA-AC-A23E-01A-11R-A157-07	FALSE	TRUE	-0.19	112	1	29.6	0.58	0.29	TRUE	-0.19	1.65	0.03	0.21	0
TCGA-E9-A54Y-01A-11R-A466-07	FALSE	TRUE	-0.19	14.11	0	9.02	0.17	0.3	TRUE	-0.19	0.54	0.05	0.03	0
TCGA-A2-A0EX-01A-21R-A034-07	FALSE	TRUE	-0.19	89.39	1	29.56	0.38	1.25	TRUE	-0.19	1.11	0.04	0.11	0.02
TCGA-E9-A1NA-01A-11R-A144-07	FALSE	TRUE	-0.19	134.78	0	34.05	1.06	0.7	TRUE	-0.19	1.01	0.02	0.13	-0.01
TCGA-C8-A26Y-01A-11R-A16F-07	FALSE	TRUE	-0.19	83.58	0.93	40.4	1.94	1.36	TRUE	-0.19	-0.06	0	0.02	-0.04
TCGA-B6-A0I5-01A-11R-A034-07	FALSE	TRUE	-0.19	65.2	1	29.24	0.24	1.07	TRUE	-0.19	0.82	0.05	0.06	0.01
TCGA-BH-A1FB-11A-33R-A13Q-07	FALSE	TRUE	-0.2	71.38	1	28.14	1.44	4.01	TRUE	-0.2	0.74	0.03	0.1	0.02
TCGA-D8-A1Y1-01A-21R-A14M-07	FALSE	TRUE	-0.2	114.79	0.32	33.99	0.57	0.44	TRUE	-0.2	1.69	0.04	0.21	0
TCGA-E2-A1IG-01A-11R-A144-07	FALSE	TRUE	-0.2	39.13	0.23	19.66	0.86	0.76	TRUE	-0.2	1.52	0.04	0.19	-0.01
TCGA-A2-A25D-01A-12R-A16F-07	FALSE	TRUE	-0.2	225.62	1	78.24	2.04	6.35	TRUE	-0.2	0.54	0.04	0.03	0
TCGA-E9-A1R3-01A-31R-A14M-07	FALSE	TRUE	-0.2	215.83	0	63.43	1.04	0.68	TRUE	-0.2	1.39	0.02	0.2	-0.01
TCGA-BH-AB28-01A-31R-A41B-07	FALSE	TRUE	-0.2	106.14	1	36.52	0.46	1.68	TRUE	-0.2	1.07	0.04	0.1	0.02
TCGA-B6-A0RO-01A-22R-A084-07	FALSE	TRUE	-0.2	47.57	1	26.04	0.11	2.96	TRUE	-0.2	0.39	0.01	0.04	-0.01
TCGA-AR-A24Z-01A-11R-A169-07	FALSE	TRUE	-0.2	51.86	0	21.01	0.74	0.64	TRUE	-0.2	0.69	0.03	0.06	0
TCGA-B6-A0RQ-01A-11R-A115-07	FALSE	TRUE	-0.2	54.8	1	21.9	0.6	0.96	TRUE	-0.2	0.92	0.04	0.08	0.02
TCGA-BH-A0DE-01A-11R-A115-07	FALSE	TRUE	-0.2	133.34	0.94	46.63	1.47	2.84	TRUE	-0.2	1.21	0.03	0.16	-0.01
TCGA-E2-A14Z-01A-11R-A115-07	FALSE	TRUE	-0.2	241.37	1	64.26	2.05	5.64	TRUE	-0.2	0.82	0.03	0.08	0
TCGA-BH-A42V-01A-11R-A24H-07	FALSE	TRUE	-0.2	92.29	1	41.42	0.78	2.74	TRUE	-0.2	1.16	0.05	0.11	0.02
TCGA-D8-A13Z-01A-11R-A115-07	FALSE	TRUE	-0.2	111.18	0	37.01	1.79	1.7	TRUE	-0.2	0.76	0.03	0.09	-0.01
TCGA-A7-A5ZV-01A-11R-A28M-07	FALSE	TRUE	-0.2	60.34	0	23.15	0.43	3.09	TRUE	-0.2	0.94	0.03	0.11	-0.01
TCGA-EW-A2FW-01A-11R-A17B-07	FALSE	TRUE	-0.2	39.94	0	15.74	0.17	0.83	TRUE	-0.2	0.72	0.05	0.05	0
TCGA-BH-A1F0-11B-23R-A137-07	FALSE	TRUE	-0.2	75.28	1	41.46	1.55	1.98	TRUE	-0.2	1.1	0.02	0.14	0.01
TCGA-AC-A2FK-01A-12R-A180-07	FALSE	TRUE	-0.2	89.66	1	36.24	1.21	3.37	TRUE	-0.2	0.98	0.03	0.1	0.02
TCGA-BH-A0DO-01B-11R-A12D-07	FALSE	TRUE	-0.2	48.69	1	13.25	0.84	0.87	TRUE	-0.2	0.66	0.02	0.06	0.01
TCGA-A8-A08B-01A-11R-A00Z-07	FALSE	TRUE	-0.2	136.78	0.11	48.5	2.11	1.7	TRUE	-0.2	0.46	0.04	0.03	-0.01
TCGA-BH-A18J-01A-11R-A12D-07	FALSE	TRUE	-0.2	73.2	0	26.09	0.59	0.19	TRUE	-0.2	1.18	0.04	0.14	0
TCGA-BH-A0DP-11A-12R-A089-07	FALSE	TRUE	-0.2	53.02	1	22.42	0.92	1.52	TRUE	-0.2	1.02	0.04	0.1	0.01
TCGA-A7-A0DB-01A-11R-A277-07	FALSE	TRUE	-0.2	81.53	0.99	27.08	1.29	0.61	TRUE	-0.2	1.09	0.02	0.13	0.01
TCGA-E9-A1RD-01A-11R-A157-07	FALSE	TRUE	-0.2	68.8	1	23.58	0.89	0.45	TRUE	-0.2	0.93	0.02	0.12	0
TCGA-AO-A1KQ-01A-11R-A13Q-07	FALSE	TRUE	-0.2	108.16	0	39.79	1.1	6.96	TRUE	-0.2	0.76	0.04	0.07	0
TCGA-BH-A0B4-01A-11R-A00Z-07	FALSE	TRUE	-0.2	95.59	0	39.87	0.75	1.99	TRUE	-0.2	1.37	0.05	0.16	0
TCGA-A2-A1FZ-01A-51R-A14D-07	FALSE	TRUE	-0.2	116.38	0	39.18	0.55	1.71	TRUE	-0.2	1.35	0.01	0.19	0
TCGA-C8-A3M7-01A-12R-A21T-07	FALSE	TRUE	-0.2	87.76	1	43.49	0.97	1.7	TRUE	-0.2	0.7	0.02	0.07	0.02
TCGA-BH-A18H-01A-11R-A12D-07	FALSE	TRUE	-0.2	179.66	0	73.33	3.81	17.81	TRUE	-0.2	0.49	0.02	0.05	-0.01
TCGA-AR-A5QP-01A-11R-A28M-07	FALSE	TRUE	-0.2	93.2	1	30.88	0.75	2.46	TRUE	-0.2	1.02	0.03	0.14	0.01
TCGA-LL-A8F5-01A-11R-A36F-07	FALSE	TRUE	-0.2	101.38	0	59.39	1.38	2.55	TRUE	-0.2	0.38	0.02	0.04	-0.01
TCGA-AC-A6IX-01A-12R-A32P-07	FALSE	TRUE	-0.2	128.41	0	38.54	0.95	2.21	TRUE	-0.2	1.46	0.03	0.2	-0.01
TCGA-A8-A08J-01A-11R-A00Z-07	FALSE	TRUE	-0.2	93.82	0	32.52	1.11	1.01	TRUE	-0.2	1.03	0.04	0.13	-0.02
TCGA-AC-A8OR-01A-21R-A41B-07	FALSE	TRUE	-0.2	75.06	1	27.92	0.37	0.38	TRUE	-0.2	0.84	0.06	0.05	0.01
TCGA-A7-A6VW-01A-21R-A33J-07	FALSE	TRUE	-0.2	40.51	1	33.91	0.79	0.43	TRUE	-0.2	0.6	0.04	0.05	-0.01
TCGA-D8-A1JL-01A-11R-A13Q-07	FALSE	TRUE	-0.21	244.49	0	72.84	4.44	5.14	TRUE	-0.21	0.73	0.02	0.12	-0.02
TCGA-E2-A1LH-11A-22R-A14D-07	FALSE	TRUE	-0.21	77.95	1	31.59	1.35	4.51	TRUE	-0.21	0.81	0.04	0.07	0.01
TCGA-AO-A03N-01B-11R-A10J-07	FALSE	TRUE	-0.21	27.03	0	10.2	0.23	0.41	TRUE	-0.21	0.86	0.03	0.1	0.01
TCGA-AR-A250-01A-31R-A169-07	FALSE	TRUE	-0.21	140.73	0	46.96	1.43	1.59	TRUE	-0.21	1.5	0.03	0.21	-0.01
TCGA-OL-A66O-01A-11R-A31O-07	FALSE	TRUE	-0.21	22.77	1	20.28	0.12	0.98	TRUE	-0.21	0.81	0.05	0.06	0
TCGA-EW-A2FS-01A-11R-A17B-07	FALSE	TRUE	-0.21	95.21	1	116.69	0.68	2.69	TRUE	-0.21	0.47	0.03	0.05	-0.01
TCGA-AC-A5XU-01A-11R-A28M-07	FALSE	TRUE	-0.21	57.22	0	21.7	0.43	1.55	TRUE	-0.21	1.05	0.04	0.1	0.01
TCGA-D8-A27V-01A-12R-A17B-07	FALSE	TRUE	-0.21	88.74	1	26.08	1.57	1.4	TRUE	-0.21	0.81	0.03	0.09	0
TCGA-A2-A4S3-01A-21R-A266-07	FALSE	TRUE	-0.21	123.15	0	52.5	0.96	3.01	TRUE	-0.21	0.8	0.04	0.08	0
TCGA-A8-A06Y-01A-21R-A00Z-07	FALSE	TRUE	-0.21	20.67	0.99	16.49	0.16	0.17	TRUE	-0.21	0.6	0.02	0.07	0
TCGA-A1-A0SF-01A-11R-A144-07	FALSE	TRUE	-0.21	111.19	1	44.87	0.77	6.35	TRUE	-0.21	0.87	0.04	0.08	0.01
TCGA-BH-A1FG-01A-11R-A13Q-07	FALSE	TRUE	-0.21	60.27	1	17.96	0.48	0.74	TRUE	-0.21	0.57	0.02	0.06	0
TCGA-C8-A12O-01A-11R-A115-07	FALSE	TRUE	-0.21	88.26	1	32	0.86	2.05	TRUE	-0.21	1.24	0.03	0.16	-0.01
TCGA-D8-A1X7-01A-11R-A14M-07	FALSE	TRUE	-0.21	54.42	0	18.41	0.54	0.34	TRUE	-0.21	0.65	0.02	0.07	0.01
TCGA-BH-A1F6-11B-94R-A13Q-07	FALSE	TRUE	-0.21	81.23	0.83	23.61	1.31	0.45	TRUE	-0.21	1.3	0.01	0.17	0.02
TCGA-B6-A0RV-01A-11R-A084-07	FALSE	TRUE	-0.21	78.18	1	33.4	1.1	4.25	TRUE	-0.21	0.66	0.04	0.05	0.01
TCGA-EW-A6SB-01A-12R-A32P-07	FALSE	TRUE	-0.21	320.48	0	119.55	1.66	3.6	TRUE	-0.21	-0.03	0.01	-0.01	-0.01
TCGA-AC-A2FM-01A-11R-A19W-07	FALSE	TRUE	-0.21	36.52	1	18.3	0.16	0.74	TRUE	-0.21	0.73	0.04	0.06	0.01
TCGA-BH-A0HI-01A-11R-A084-07	FALSE	TRUE	-0.21	78.44	1	23.97	0.63	0.74	TRUE	-0.21	0.99	0.03	0.12	0
TCGA-B6-A0X4-01A-11R-A109-07	FALSE	TRUE	-0.21	20.62	1	8.64	0.53	0.05	TRUE	-0.21	0.26	0.02	0.02	0
TCGA-C8-A26V-01A-11R-A16F-07	FALSE	TRUE	-0.21	149.33	0	62.62	0.92	1.13	TRUE	-0.21	0.72	0.02	0.1	-0.02
TCGA-GM-A2DC-01A-11R-A18M-07	FALSE	TRUE	-0.21	61.14	0	19.32	0.56	1.47	TRUE	-0.21	0.51	0.03	0.06	-0.02
TCGA-A2-A0CY-01A-12R-A034-07	FALSE	TRUE	-0.21	7.63	1	7	0.08	1.52	TRUE	-0.21	0.61	0.05	0.03	0.01
TCGA-E2-A1L8-01A-11R-A13Q-07	FALSE	TRUE	-0.21	91.07	0.92	29.25	1.18	1.65	TRUE	-0.21	1.27	0.03	0.15	0.01
TCGA-C8-A12Z-01A-11R-A115-07	FALSE	TRUE	-0.21	47.58	1	14.1	0.24	0.25	TRUE	-0.21	0.4	0.02	0.05	-0.02
TCGA-GM-A3XG-01A-31R-A24H-07	FALSE	TRUE	-0.21	37.94	1	19.49	0.4	0.97	TRUE	-0.21	1.03	0.06	0.07	0.02
TCGA-E9-A1R0-01A-22R-A16F-07	FALSE	TRUE	-0.21	68.13	1	31.94	0.92	2.37	TRUE	-0.21	1.34	0.04	0.15	0.01
TCGA-BH-A0B5-01A-11R-A12P-07	FALSE	TRUE	-0.21	114.43	0	27.88	1.78	1.94	TRUE	-0.21	1.36	0.04	0.17	-0.01
TCGA-A8-A08Z-01A-21R-A00Z-07	FALSE	TRUE	-0.22	120.43	0	31.2	2.19	1	TRUE	-0.22	1.51	0.02	0.21	0
TCGA-BH-A0B3-11B-21R-A089-07	FALSE	TRUE	-0.22	129.87	1	57.55	1.71	4.62	TRUE	-0.22	1	0.03	0.11	0.01
TCGA-E2-A107-01A-11R-A10J-07	FALSE	TRUE	-0.22	46.24	1	18.21	0.3	1.39	TRUE	-0.22	0.74	0.04	0.07	0
TCGA-AO-A0JA-01A-11R-A056-07	FALSE	TRUE	-0.22	142.37	0	37.59	0.6	1.5	TRUE	-0.22	1.41	0.02	0.21	-0.01
TCGA-B6-A0RI-01A-11R-A056-07	FALSE	TRUE	-0.22	68.62	0.73	22.79	2.32	0.61	TRUE	-0.22	1.66	0.05	0.21	0
TCGA-BH-A1FD-11B-21R-A13Q-07	FALSE	TRUE	-0.22	80.56	1	33.38	1.11	0.81	TRUE	-0.22	1.02	0.01	0.13	0.02
TCGA-BH-A42T-01A-11R-A24H-07	FALSE	TRUE	-0.22	140.99	0	48.18	0.18	1.72	TRUE	-0.22	1.08	0.05	0.11	0
TCGA-E2-A9RU-01A-11R-A41B-07	FALSE	TRUE	-0.22	43.39	1	23.05	0.67	0.82	TRUE	-0.22	0.63	0.04	0.04	0.01
TCGA-OL-A5S0-01A-11R-A28M-07	FALSE	TRUE	-0.22	166.33	0	74.22	0.91	1.29	TRUE	-0.22	0.76	0.03	0.07	0
TCGA-C8-A1HF-01A-11R-A137-07	FALSE	TRUE	-0.22	253.79	0.98	79.77	2.05	6.97	TRUE	-0.22	0.9	0.04	0.1	0
TCGA-A7-A0DC-11A-41R-A089-07	FALSE	TRUE	-0.22	63.79	1	32.92	0.72	0.54	TRUE	-0.22	1.33	0.02	0.17	0.01
TCGA-AN-A041-01A-11R-A034-07	FALSE	TRUE	-0.22	65.48	0	24.45	0.44	0.3	TRUE	-0.22	0.57	0.01	0.08	-0.01
TCGA-D8-A1X8-01A-11R-A14M-07	FALSE	TRUE	-0.22	133.14	1	37.91	0.66	1.76	TRUE	-0.22	0.79	0.02	0.1	0
TCGA-C8-A1HL-01A-11R-A137-07	FALSE	TRUE	-0.22	66.04	0	17.48	0.22	0.62	TRUE	-0.22	0.82	0.03	0.08	0
TCGA-AR-A2LO-01A-31R-A18M-07	FALSE	TRUE	-0.22	167.46	0.4	48.26	1.39	5.89	TRUE	-0.22	1.18	0.04	0.14	0
TCGA-BH-A1EV-01A-11R-A137-07	FALSE	TRUE	-0.22	49.79	0	18.28	0.39	0.26	TRUE	-0.22	1.03	0.04	0.11	0
TCGA-BH-A0BP-01A-11R-A115-07	FALSE	TRUE	-0.22	59.92	0.8	24.14	0.51	0.78	TRUE	-0.22	1.45	0.04	0.18	0
TCGA-A7-A6VV-01A-22R-A33J-07	FALSE	TRUE	-0.22	133.75	0	36.82	0.79	0.86	TRUE	-0.22	1.36	0.04	0.17	-0.01
TCGA-E2-A15I-01A-21R-A137-07	FALSE	TRUE	-0.22	107.22	1	27.13	1.04	4.49	TRUE	-0.22	0.7	0.02	0.07	0.01
TCGA-5T-A9QA-01A-11R-A41B-07	FALSE	TRUE	-0.22	27.61	1	17.33	0.33	1.24	TRUE	-0.22	0.46	0.04	0.02	0
TCGA-C8-A275-01A-21R-A16F-07	FALSE	TRUE	-0.22	267.48	0	60.67	2.65	4.02	TRUE	-0.22	0.41	0.02	0.04	0
TCGA-A2-A04N-01A-11R-A115-07	FALSE	TRUE	-0.22	90.09	1	29.41	0.69	0.97	TRUE	-0.22	1.53	0.04	0.18	0.01
TCGA-EW-A1J1-01A-11R-A13Q-07	FALSE	TRUE	-0.22	154.66	0.98	41.93	2.02	4.17	TRUE	-0.22	0.84	0.04	0.09	-0.01
TCGA-A8-A097-01A-11R-A034-07	FALSE	TRUE	-0.22	105.68	0	34.56	0.77	1.54	TRUE	-0.22	1.44	0.04	0.18	0
TCGA-BH-A0BL-01A-11R-A115-07	FALSE	TRUE	-0.22	250.97	0	72.67	2.52	3.39	TRUE	-0.22	1.24	0.02	0.17	-0.01
TCGA-D8-A1XB-01A-11R-A14D-07	FALSE	TRUE	-0.22	72.52	1	16.26	0.7	0.47	TRUE	-0.22	2.02	0.05	0.26	0
TCGA-BH-A0BD-01A-11R-A034-07	FALSE	TRUE	-0.22	120.83	0	46.51	1.42	2.96	TRUE	-0.22	0.99	0.04	0.13	-0.02
TCGA-A2-A1G6-01A-11R-A13Q-07	FALSE	TRUE	-0.22	109.55	1	31.19	1.26	4.41	TRUE	-0.22	0.95	0.03	0.1	0.02
TCGA-D8-A1XO-01A-11R-A14M-07	FALSE	TRUE	-0.22	165.66	1	32.43	1.35	2.13	TRUE	-0.22	1.31	0.03	0.16	0.01
TCGA-C8-A1HM-01A-12R-A137-07	FALSE	TRUE	-0.22	475.37	0	134.43	8.09	17.9	TRUE	-0.22	0.18	0.02	0.03	-0.04
TCGA-E2-A15K-01A-11R-A12P-07	FALSE	TRUE	-0.22	130.92	0.76	35.51	1.1	5.33	TRUE	-0.22	0.93	0.04	0.1	0
TCGA-OL-A5RV-01A-12R-A28M-07	FALSE	TRUE	-0.22	41.91	1	17.97	0.45	1.46	TRUE	-0.22	1.05	0.05	0.1	0.01
TCGA-AC-A4ZE-01A-11R-A41B-07	FALSE	TRUE	-0.22	48.35	1	20.23	0.48	2.81	TRUE	-0.22	0.91	0.04	0.08	0.01
TCGA-BH-A1EX-01A-11R-A13Q-07	FALSE	TRUE	-0.22	149.85	0	34.6	0.94	1.48	TRUE	-0.22	1	0.01	0.14	-0.01
TCGA-A7-A5ZX-01A-12R-A29R-07	FALSE	TRUE	-0.22	48.03	1	21.21	0.97	0.86	TRUE	-0.22	1.57	0.05	0.18	0.01
TCGA-BH-A0E6-01A-11R-A034-07	FALSE	TRUE	-0.22	57.1	0.36	26.34	0.36	2.29	TRUE	-0.22	0.68	0.03	0.05	0.01
TCGA-A8-A06X-01A-21R-A00Z-07	FALSE	TRUE	-0.22	110.19	1	39.39	1.81	2.44	TRUE	-0.22	0.61	0.03	0.07	-0.02
TCGA-BH-A0RX-01A-21R-A084-07	FALSE	TRUE	-0.22	300.72	0	92.6	2.04	9.16	TRUE	-0.22	0.69	0.03	0.08	-0.01
TCGA-A7-A0CH-01A-21R-A00Z-07	FALSE	TRUE	-0.22	47.44	1	18.11	0.7	0.56	TRUE	-0.22	1.12	0.03	0.12	0.01
TCGA-D8-A1XJ-01A-11R-A14M-07	FALSE	TRUE	-0.22	48.9	0	18.69	0.34	0.18	TRUE	-0.22	0.59	0.02	0.05	0.01
TCGA-BH-A0EE-01A-11R-A034-07	FALSE	TRUE	-0.22	326.06	0.32	98.72	3.72	1.04	TRUE	-0.22	0.3	0.05	0.02	-0.03
TCGA-A8-A09B-01A-11R-A00Z-07	FALSE	TRUE	-0.23	48.36	1	18.22	0.89	1.01	TRUE	-0.23	1.11	0.03	0.13	0
TCGA-A7-A5ZW-01A-12R-A29R-07	FALSE	TRUE	-0.23	117.89	1	41.22	1.58	2.4	TRUE	-0.23	1.68	0.04	0.21	0.01
TCGA-AR-A24S-01A-11R-A169-07	FALSE	TRUE	-0.23	161.21	0	35.24	1.76	0.89	TRUE	-0.23	1.05	0.01	0.14	0
TCGA-C8-A26W-01A-11R-A16F-07	FALSE	TRUE	-0.23	143.6	0	49.23	1.22	6.13	TRUE	-0.23	0.99	0.04	0.12	-0.02
TCGA-E2-A573-01A-11R-A29R-07	FALSE	TRUE	-0.23	194.85	0	79.15	2.44	4.35	TRUE	-0.23	0.27	0.03	0.04	-0.04
TCGA-A7-A6VY-01A-12R-A33J-07	FALSE	TRUE	-0.23	344.99	0	111.38	2.28	1.97	TRUE	-0.23	0.66	0.03	0.09	-0.04
TCGA-AN-A0AL-01A-11R-A00Z-07	FALSE	TRUE	-0.23	93.68	0	35.1	0.7	1.17	TRUE	-0.23	0.94	0.03	0.13	-0.02
TCGA-GM-A2DF-01A-11R-A180-07	FALSE	TRUE	-0.23	109.53	1	47.61	1.06	15.36	TRUE	-0.23	0.25	0.01	0.03	0
TCGA-A2-A0CV-01A-31R-A115-07	FALSE	TRUE	-0.23	161.7	1	35.39	0.98	4.65	TRUE	-0.23	1.15	0.04	0.12	0.01
TCGA-E9-A1R6-01A-11R-A14D-07	FALSE	TRUE	-0.23	59.97	1	19.35	0.44	0.38	TRUE	-0.23	1.19	0.05	0.12	0.01
TCGA-E2-A1L6-01A-11R-A13Q-07	FALSE	TRUE	-0.23	71.64	1	22.12	1.2	1.22	TRUE	-0.23	0.92	0.02	0.1	0.01
TCGA-AR-A254-01A-21R-A169-07	FALSE	TRUE	-0.23	218.68	0	38.58	2.29	2.84	TRUE	-0.23	0.67	0.02	0.09	-0.02
TCGA-AC-A3YJ-01A-11R-A22U-07	FALSE	TRUE	-0.23	82.78	1	32.08	0.32	1.09	TRUE	-0.23	0.8	0.04	0.06	0.01
TCGA-B6-A0I2-01A-11R-A034-07	FALSE	TRUE	-0.23	407.4	1	117.8	2.42	11.31	TRUE	-0.23	0.73	0.05	0.02	-0.01
TCGA-A2-A3XS-01A-11R-A22U-07	FALSE	TRUE	-0.23	81.22	0	33.58	0.46	3.66	TRUE	-0.23	0.61	0.03	0.06	0
TCGA-E2-A15E-06A-11R-A12D-07	FALSE	TRUE	-0.23	79.21	1	18.21	0.26	2.82	TRUE	-0.23	0.74	0.04	0.05	0.01
TCGA-AC-A8OP-01A-11R-A36F-07	FALSE	TRUE	-0.23	65.35	1	22.95	0.53	1.15	TRUE	-0.23	1.15	0.05	0.12	0
TCGA-BH-A0DZ-01A-11R-A00Z-07	FALSE	TRUE	-0.23	232.91	1	65.49	1.74	1.75	TRUE	-0.23	1.24	0.04	0.15	0
TCGA-A2-A0T2-01A-11R-A084-07	FALSE	TRUE	-0.23	46.45	0	28.83	0.47	2.64	TRUE	-0.23	0.53	0.02	0.06	0
TCGA-AQ-A1H2-01A-11R-A13Q-07	FALSE	TRUE	-0.23	76.21	0.99	26.46	0.45	1.17	TRUE	-0.23	0.81	0.04	0.1	-0.02
TCGA-A8-A07G-01A-11R-A034-07	FALSE	TRUE	-0.23	94.64	0.98	29.72	0.47	1.98	TRUE	-0.23	1.67	0.03	0.22	0
TCGA-A2-A04V-01A-21R-A034-07	FALSE	TRUE	-0.23	52.99	1	19.42	0.5	0.78	TRUE	-0.23	1.37	0.05	0.15	0.01
TCGA-E9-A1NE-01A-21R-A14M-07	FALSE	TRUE	-0.23	308.25	0	104.63	3.46	19.92	TRUE	-0.23	0.57	0.01	0.1	-0.03
TCGA-A2-A1G0-01A-11R-A13Q-07	FALSE	TRUE	-0.23	100.84	0.95	28.02	0.85	2.76	TRUE	-0.23	0.82	0.02	0.14	0.01
TCGA-AN-A0AS-01A-11R-A00Z-07	FALSE	TRUE	-0.23	78.9	0.96	29.97	0.42	0.75	TRUE	-0.23	1.38	0.03	0.17	0.01
TCGA-E9-A3HO-01A-11R-A213-07	FALSE	TRUE	-0.23	139.3	1	32.84	0.91	2.75	TRUE	-0.23	0.74	0.05	0.05	0
TCGA-BH-A0H5-11A-62R-A115-07	FALSE	TRUE	-0.23	77.64	1	28.79	1.09	2.96	TRUE	-0.23	1.07	0.05	0.09	0.02
TCGA-D8-A1X9-01A-12R-A157-07	FALSE	TRUE	-0.23	120.15	0	43.43	1.51	1.68	TRUE	-0.23	1.26	0.04	0.17	-0.03
TCGA-BH-A0HO-01A-11R-A034-07	FALSE	TRUE	-0.23	99.92	1	31.91	0.55	0.69	TRUE	-0.23	0.39	0.01	0.04	0
TCGA-A2-A0CU-01A-12R-A034-07	FALSE	TRUE	-0.24	47.21	0	17.43	0.82	0.81	TRUE	-0.24	0.98	0.04	0.1	0
TCGA-BH-A0C0-11A-21R-A089-07	FALSE	TRUE	-0.24	62.48	1	32.69	1.48	1.82	TRUE	-0.24	1.05	0.05	0.08	0.03
TCGA-E9-A1NI-01A-11R-A14D-07	FALSE	TRUE	-0.24	77.73	1	22.93	0.47	0.38	TRUE	-0.24	1.28	0.05	0.15	-0.01
TCGA-A8-A0A9-01A-11R-A00Z-07	FALSE	TRUE	-0.24	84.9	0	24.55	1.77	1.45	TRUE	-0.24	1.22	0.05	0.14	0
TCGA-AC-A7VB-01A-11R-A352-07	FALSE	TRUE	-0.24	23.31	1	14.19	0.81	2.02	TRUE	-0.24	0.7	0.06	0.05	-0.01
TCGA-BH-A1F8-11B-21R-A13Q-07	FALSE	TRUE	-0.24	69.46	1	34.16	1.01	2.01	TRUE	-0.24	1.25	0.04	0.13	0.01
TCGA-BH-A0C3-11A-23R-A12P-07	FALSE	TRUE	-0.24	66.57	1	27.17	0.93	3.49	TRUE	-0.24	0.66	0.03	0.07	0.02
TCGA-D8-A1XT-01A-11R-A14M-07	FALSE	TRUE	-0.24	102.83	0	41.48	1.22	0.82	TRUE	-0.24	1.22	0.03	0.18	-0.03
TCGA-BH-A0EA-01A-11R-A115-07	FALSE	TRUE	-0.24	74.65	1	31.62	0.68	1.79	TRUE	-0.24	1.46	0.04	0.17	0.01
TCGA-BH-A0BM-11A-12R-A089-07	FALSE	TRUE	-0.24	67.78	1	28.52	1.26	2.32	TRUE	-0.24	1.04	0.05	0.08	0.02
TCGA-A8-A0A4-01A-11R-A00Z-07	FALSE	TRUE	-0.24	60.26	1	27.73	0.93	1.02	TRUE	-0.24	1.27	0.05	0.13	0.01
TCGA-3C-AAAU-01A-11R-A41B-07	FALSE	TRUE	-0.24	27.52	0	12.61	0.51	0.21	TRUE	-0.24	0.93	0.05	0.08	0
TCGA-C8-A273-01A-11R-A16F-07	FALSE	TRUE	-0.24	48.42	0	20.27	0.39	0.53	TRUE	-0.24	1.15	0.05	0.13	-0.01
TCGA-A8-A06R-01A-11R-A00Z-07	FALSE	TRUE	-0.24	128.24	0.92	38.62	1.32	0.9	TRUE	-0.24	0.76	0.03	0.09	0
TCGA-OL-A5D8-01A-11R-A27Q-07	FALSE	TRUE	-0.24	95	1	34.93	1.18	1.09	TRUE	-0.24	0.76	0.04	0.09	-0.02
TCGA-AR-A24M-01A-11R-A169-07	FALSE	TRUE	-0.24	84.08	1	21.63	0.49	0.36	TRUE	-0.24	1.02	0.02	0.13	0
TCGA-E2-A1IL-01A-11R-A14D-07	FALSE	TRUE	-0.24	55.53	0.27	26.03	0.67	0.47	TRUE	-0.24	1.59	0.04	0.2	0
TCGA-BH-A18P-01A-11R-A12D-07	FALSE	TRUE	-0.24	239.94	0	58.29	1.73	1.6	TRUE	-0.24	0.83	0.04	0.09	-0.01
TCGA-D8-A1XL-01A-11R-A14M-07	FALSE	TRUE	-0.24	292	0.92	100.6	3.85	5.81	TRUE	-0.24	0.59	0.05	0.05	-0.02
TCGA-A8-A093-01A-11R-A00Z-07	FALSE	TRUE	-0.24	76.4	1	16.83	0.89	0.25	TRUE	-0.24	1.52	0.05	0.18	0
TCGA-D8-A1JG-01B-11R-A13Q-07	FALSE	TRUE	-0.24	252.49	0	63.83	2.58	2.05	TRUE	-0.24	0.2	0.01	0.04	-0.02
TCGA-AQ-A04L-01B-21R-A10J-07	FALSE	TRUE	-0.24	58.33	1	19.05	0.6	0.26	TRUE	-0.24	0.85	0.03	0.08	0.02
TCGA-E2-A155-01A-11R-A12D-07	FALSE	TRUE	-0.24	26.03	1	9.98	0.36	0.81	TRUE	-0.24	0.43	0.02	0.03	0.01
TCGA-AO-A03L-01A-41R-A056-07	FALSE	TRUE	-0.24	69.19	1	31.85	0.89	2.86	TRUE	-0.24	1.21	0.06	0.13	-0.01
TCGA-BH-A0GZ-01A-11R-A056-07	FALSE	TRUE	-0.24	42.69	0.01	19.54	0.34	1.24	TRUE	-0.24	1.19	0.04	0.14	0
TCGA-OL-A66K-01A-11R-A29R-07	FALSE	TRUE	-0.24	75.29	1	22.57	4.62	1.36	TRUE	-0.24	1.44	0.04	0.17	0.01
TCGA-C8-A26Z-01A-11R-A16F-07	FALSE	TRUE	-0.24	34.72	0	16.85	0.28	0.45	TRUE	-0.24	1	0.03	0.11	0
TCGA-B6-A400-01A-11R-A239-07	FALSE	TRUE	-0.24	130.99	0	44.02	1.78	1.15	TRUE	-0.24	1.17	0.06	0.11	0
TCGA-A8-A07E-01A-11R-A034-07	FALSE	TRUE	-0.24	98.89	0.54	38.12	0.53	3.31	TRUE	-0.24	1.72	0.04	0.21	0.01
TCGA-BH-A0DS-01A-11R-A056-07	FALSE	TRUE	-0.24	119.17	0.97	37.79	0.47	2.95	TRUE	-0.24	1.01	0.02	0.12	0
TCGA-E9-A1RI-01A-11R-A169-07	FALSE	TRUE	-0.25	65.32	0.41	24.74	1	1.15	TRUE	-0.25	1.84	0.03	0.25	0
TCGA-BH-A202-01A-11R-A14M-07	FALSE	TRUE	-0.25	191.57	0	50.95	1.88	3.27	TRUE	-0.25	0.53	0.02	0.06	0
TCGA-BH-A0DT-11A-12R-A12D-07	FALSE	TRUE	-0.25	39.85	1	23.23	0.95	1	TRUE	-0.25	1.17	0.04	0.11	0.02
TCGA-BH-A18R-11A-42R-A12D-07	FALSE	TRUE	-0.25	42.44	1	25.23	1.25	1.52	TRUE	-0.25	0.83	0.02	0.12	0.02
TCGA-A2-A0CX-01A-21R-A00Z-07	FALSE	TRUE	-0.25	156.63	0	49.63	1.36	1.29	TRUE	-0.25	1.02	0.03	0.12	0.01
TCGA-C8-A278-01A-11R-A169-07	FALSE	TRUE	-0.25	256.82	0	66.84	3.24	2.86	TRUE	-0.25	0.47	0.01	0.06	0
TCGA-A8-A085-01A-11R-A00Z-07	FALSE	TRUE	-0.25	19.52	0.13	9.65	0.11	0.01	TRUE	-0.25	1.27	0.06	0.13	0
TCGA-AN-A04A-01A-21R-A034-07	FALSE	TRUE	-0.25	40.65	1	17.96	0.41	0.94	TRUE	-0.25	1.6	0.05	0.19	0
TCGA-B6-A0I8-01A-11R-A034-07	FALSE	TRUE	-0.25	39.21	0	13.51	0.09	0.45	TRUE	-0.25	0.89	0.03	0.1	0
TCGA-A7-A3IZ-01A-11R-A213-07	FALSE	TRUE	-0.25	59.97	1	13.91	0.45	0.74	TRUE	-0.25	0.97	0.05	0.08	0.01
TCGA-PE-A5DC-01A-12R-A27Q-07	FALSE	TRUE	-0.25	39.83	0.02	30.99	0.51	1.55	TRUE	-0.25	0.95	0.06	0.07	0
TCGA-BH-A1ET-11B-23R-A137-07	FALSE	TRUE	-0.25	89.77	1	45.35	1.56	1.81	TRUE	-0.25	1.16	0.02	0.14	0.01
TCGA-AO-A12C-01A-11R-A10J-07	FALSE	TRUE	-0.25	45.24	1	17.25	0.31	0.48	TRUE	-0.25	1.64	0.05	0.19	0.01
TCGA-BH-A0AU-01A-11R-A12P-07	FALSE	TRUE	-0.25	101.71	0	32.74	0.84	2.09	TRUE	-0.25	1.54	0.04	0.2	-0.01
TCGA-E2-A15I-11A-32R-A137-07	FALSE	TRUE	-0.25	30.11	1	21.01	0.99	0.63	TRUE	-0.25	0.91	-0.01	0.12	0.03
TCGA-BH-A1EO-01A-11R-A137-07	FALSE	TRUE	-0.25	159.59	0	38.15	1.1	1.13	TRUE	-0.25	1.66	0.02	0.24	0
TCGA-A2-A0T7-01A-21R-A084-07	FALSE	TRUE	-0.25	75.76	0	32.17	0.86	2.76	TRUE	-0.25	1.53	0.04	0.19	-0.01
TCGA-E9-A295-01A-11R-A16F-07	FALSE	TRUE	-0.25	67.96	0.99	27.8	0.55	1.84	TRUE	-0.25	1.2	0.05	0.12	0.01
TCGA-A8-A09M-01A-11R-A00Z-07	FALSE	TRUE	-0.25	184.3	0.02	62.42	1.55	2.94	TRUE	-0.25	0.73	0.04	0.08	-0.01
TCGA-A2-A0SX-01A-12R-A084-07	FALSE	TRUE	-0.25	188.45	0	62.79	2.63	6.9	TRUE	-0.25	0.75	0.03	0.1	-0.01
TCGA-D8-A142-01A-11R-A115-07	FALSE	TRUE	-0.25	126.19	0	31.76	0.77	1.9	TRUE	-0.25	0.78	0.02	0.11	0.01
TCGA-EW-A1P6-01A-11R-A144-07	FALSE	TRUE	-0.25	70.03	1	22.28	0.55	1.3	TRUE	-0.25	0.89	0.03	0.09	0.01
TCGA-A8-A076-01A-21R-A00Z-07	FALSE	TRUE	-0.25	89.3	0	25.98	1.14	0.91	TRUE	-0.25	1.33	0.03	0.17	0
TCGA-A2-A3XY-01A-11R-A239-07	FALSE	TRUE	-0.25	141.79	0	63.06	1.92	1.71	TRUE	-0.25	1.22	0.05	0.14	-0.01
TCGA-BH-A0E0-11A-13R-A089-07	FALSE	TRUE	-0.25	48.53	1	20.75	0.37	2.87	TRUE	-0.25	0.94	0.05	0.06	0.03
TCGA-OL-A5DA-01A-11R-A27Q-07	FALSE	TRUE	-0.25	105.11	1	35.28	0.93	3.81	TRUE	-0.25	0.95	0.04	0.09	0.01
TCGA-BH-A18P-11A-43R-A12D-07	FALSE	TRUE	-0.26	34.77	1	23.94	0.95	1.21	TRUE	-0.26	0.98	0.01	0.12	0.02
TCGA-AQ-A0Y5-01A-11R-A14M-07	FALSE	TRUE	-0.26	54.42	1	20.5	0.57	0.1	TRUE	-0.26	1.33	0.04	0.17	0
TCGA-AN-A04C-01A-21R-A034-07	FALSE	TRUE	-0.26	47.48	1	20.37	0.33	1.1	TRUE	-0.26	0.6	0.04	0.02	0.02
TCGA-E9-A1QZ-01A-21R-A169-07	FALSE	TRUE	-0.26	196.03	0.15	54.5	1.31	7.5	TRUE	-0.26	0.9	0.03	0.11	0
TCGA-AR-A2LM-01A-11R-A180-07	FALSE	TRUE	-0.26	115.25	1	32.35	0.8	2.82	TRUE	-0.26	1.87	0.04	0.25	0
TCGA-AR-A1AU-01A-11R-A12P-07	FALSE	TRUE	-0.26	46.23	1	21.28	0.57	1.24	TRUE	-0.26	1.27	0.05	0.15	0
TCGA-GM-A5PX-01A-12R-A28M-07	FALSE	TRUE	-0.26	67.65	1	30.08	0.92	1.86	TRUE	-0.26	1.36	0.04	0.15	0.01
TCGA-E9-A22H-01A-11R-A157-07	FALSE	TRUE	-0.26	144.02	1	31.1	3.03	2.47	TRUE	-0.26	0.5	0.03	0.07	-0.03
TCGA-PL-A8LV-01A-21R-A41B-07	FALSE	TRUE	-0.26	94.7	0	34.99	0.88	2.11	TRUE	-0.26	0.57	0.03	0.04	0.01
TCGA-A8-A08P-01A-11R-A00Z-07	FALSE	TRUE	-0.26	259.75	0	74.75	3.36	5.6	TRUE	-0.26	0.82	0.02	0.11	-0.01
TCGA-AR-A255-01A-11R-A169-07	FALSE	TRUE	-0.26	138.59	0	42.7	1.57	3.09	TRUE	-0.26	1.36	0.04	0.19	-0.02
TCGA-A7-A2KD-01A-31R-A21T-07	FALSE	TRUE	-0.26	127.09	0	41.56	1.11	2.02	TRUE	-0.26	1.17	0.04	0.13	0
TCGA-BH-A1FU-11A-23R-A14D-07	FALSE	TRUE	-0.26	71.66	1	35.07	1.84	2.46	TRUE	-0.26	1.32	0.04	0.15	0.01
TCGA-AR-A24T-01A-11R-A169-07	FALSE	TRUE	-0.26	140.43	0.39	31.37	0.59	2.08	TRUE	-0.26	1.73	0.03	0.24	0
TCGA-BH-A0HB-01A-11R-A056-07	FALSE	TRUE	-0.26	128.07	0.08	44.55	1.09	4.13	TRUE	-0.26	0.79	0.04	0.07	0
TCGA-C8-A1HO-01A-11R-A13Q-07	FALSE	TRUE	-0.26	59.62	1	33.16	2.05	0.92	TRUE	-0.26	0.49	0.05	0.06	-0.05
TCGA-AO-A1KR-01A-12R-A144-07	FALSE	TRUE	-0.26	51.97	1	31.03	0.33	2.31	TRUE	-0.26	0.48	0.04	0.02	0
TCGA-A2-A0ER-01A-21R-A034-07	FALSE	TRUE	-0.26	60.21	1	20.35	0.28	0.71	TRUE	-0.26	0.4	0.02	0.03	0
TCGA-AN-A0XL-01A-11R-A10J-07	FALSE	TRUE	-0.26	69.5	0	27.81	0.74	1.02	TRUE	-0.26	1.48	0.03	0.18	0
TCGA-A2-A0SU-01A-11R-A084-07	FALSE	TRUE	-0.26	103.03	1	33.96	0.37	2.13	TRUE	-0.26	1.05	0.05	0.1	0.01
TCGA-E2-A1II-01A-11R-A144-07	FALSE	TRUE	-0.26	538.85	0	143.25	6.28	21.45	TRUE	-0.26	0.34	0.03	0.01	-0.01
TCGA-AO-A12H-01A-11R-A115-07	FALSE	TRUE	-0.26	57.31	1	20.33	0.25	0.48	TRUE	-0.26	0.44	0.02	0.04	0
TCGA-B6-A0IE-01A-11R-A034-07	FALSE	TRUE	-0.26	41.03	0	19.77	0.27	1.21	TRUE	-0.26	0.5	0.03	0.05	0.02
TCGA-E2-A1IN-01A-11R-A13Q-07	FALSE	TRUE	-0.26	76.43	0.14	25.49	0.62	0.22	TRUE	-0.26	1.74	0.04	0.21	0.01
TCGA-E2-A15M-01A-11R-A12D-07	FALSE	TRUE	-0.26	261.89	0	62.92	1.95	6.1	TRUE	-0.26	0.98	0.01	0.14	-0.01
TCGA-Z7-A8R6-01A-11R-A41B-07	FALSE	TRUE	-0.26	80.55	1	23.47	0.71	0.81	TRUE	-0.26	0.97	0.06	0.08	0
TCGA-A7-A4SF-01A-11R-A266-07	FALSE	TRUE	-0.26	51.13	0	22.64	0.76	1.25	TRUE	-0.26	0.86	0.04	0.08	0
TCGA-D8-A1JP-01A-11R-A13Q-07	FALSE	TRUE	-0.26	179.38	0.1	34.7	0.74	3.37	TRUE	-0.26	1.32	0.04	0.15	0.01
TCGA-AO-A12A-01A-21R-A115-07	FALSE	TRUE	-0.26	126.02	1	39.28	2.38	3.38	TRUE	-0.26	1.25	0.05	0.14	0
TCGA-A2-A25C-01A-11R-A169-07	FALSE	TRUE	-0.27	81.09	0	33.35	1.14	1.3	TRUE	-0.27	1.14	0.04	0.15	-0.02
TCGA-A8-A075-01A-11R-A084-07	FALSE	TRUE	-0.27	160.53	0	42.9	1.59	2.78	TRUE	-0.27	0.46	0.02	0.06	-0.01
TCGA-A1-A0SD-01A-11R-A115-07	FALSE	TRUE	-0.27	76.59	0	29.58	1.1	0.9	TRUE	-0.27	1.12	0.04	0.14	-0.01
TCGA-E2-A1L7-01A-11R-A144-07	FALSE	TRUE	-0.27	287.78	0	71.04	2.14	7.87	TRUE	-0.27	0.81	0.04	0.09	-0.01
TCGA-AR-A1AS-01A-11R-A12P-07	FALSE	TRUE	-0.27	116.99	1	21.87	0.27	0.05	TRUE	-0.27	0.84	0.03	0.08	0.01
TCGA-BH-A0BW-01A-11R-A115-07	FALSE	TRUE	-0.27	544.46	0	163.8	5.17	1.73	TRUE	-0.27	0.26	0.02	0.08	-0.07
TCGA-BH-A0W4-01A-11R-A109-07	FALSE	TRUE	-0.27	43.36	1	17.21	0.6	0.59	TRUE	-0.27	1.55	0.05	0.18	0.01
TCGA-E2-A14T-01A-11R-A115-07	FALSE	TRUE	-0.27	53.08	0	18.23	0.3	0.97	TRUE	-0.27	0.63	0.02	0.06	0
TCGA-OL-A6VR-01A-32R-A33J-07	FALSE	TRUE	-0.27	38.15	1	16.94	0.56	0.41	TRUE	-0.27	0.84	0.05	0.05	0.02
TCGA-B6-A0X7-01A-11R-A10J-07	FALSE	TRUE	-0.27	53.52	1	25.06	0.65	0.86	TRUE	-0.27	1.58	0.04	0.19	0.01
TCGA-A2-A0YL-01A-21R-A109-07	FALSE	TRUE	-0.27	92.1	1	35.37	1.71	4.23	TRUE	-0.27	1.35	0.05	0.15	0.01
TCGA-EW-A1PG-01A-11R-A144-07	FALSE	TRUE	-0.27	57.54	1	18.66	4.99	0.88	TRUE	-0.27	1.36	0.05	0.16	0
TCGA-C8-A135-01A-11R-A115-07	FALSE	TRUE	-0.27	103.18	1	28.49	0.61	4.72	TRUE	-0.27	0.85	0.04	0.07	0.01
TCGA-E9-A1N6-01A-11R-A144-07	FALSE	TRUE	-0.27	66.1	0	27.42	0.59	0.5	TRUE	-0.27	1.45	0.03	0.18	0
TCGA-BH-A0H7-11A-13R-A089-07	FALSE	TRUE	-0.27	57.2	1	28.53	0.63	1.87	TRUE	-0.27	1.06	0.05	0.08	0.02
TCGA-E9-A1RA-01A-11R-A14D-07	FALSE	TRUE	-0.27	55.7	1	21.44	0.57	1.34	TRUE	-0.27	1.24	0.05	0.11	0.02
TCGA-A2-A0EM-01A-11R-A034-07	FALSE	TRUE	-0.27	84.41	1	27.43	0.92	0.75	TRUE	-0.27	1.34	0.03	0.15	0.02
TCGA-A8-A09I-01A-22R-A034-07	FALSE	TRUE	-0.27	200.52	0	60.24	2.35	2.79	TRUE	-0.27	0.65	0.04	0.07	-0.02
TCGA-BH-A18F-01A-11R-A12D-07	FALSE	TRUE	-0.27	114.05	0.83	41.02	0.92	3.34	TRUE	-0.27	1.3	0.04	0.16	0
TCGA-PL-A8LY-01A-11R-A41B-07	FALSE	TRUE	-0.27	53.53	1	30.87	0.32	1.99	TRUE	-0.27	0.89	0.06	0.04	0.02
TCGA-B6-A0IM-01A-11R-A034-07	FALSE	TRUE	-0.27	37.09	0.57	14.39	0.43	0.64	TRUE	-0.27	1.21	0.05	0.14	-0.01
TCGA-AQ-A54N-01A-11R-A266-07	FALSE	TRUE	-0.27	25.71	1	14.09	0.2	0.84	TRUE	-0.27	0.64	0.05	0.03	0.01
TCGA-A7-A6VX-01A-12R-A33J-07	FALSE	TRUE	-0.27	52.24	0	23.72	1.34	0.8	TRUE	-0.27	1.52	0.04	0.2	-0.01
TCGA-BH-A0DT-01A-21R-A12D-07	FALSE	TRUE	-0.27	127.04	1	42.04	1.16	2.14	TRUE	-0.27	1.29	0.04	0.14	0.01
TCGA-BH-A0BJ-01A-11R-A056-07	FALSE	TRUE	-0.27	98.79	1	31.57	0.57	3.28	TRUE	-0.27	1.3	0.03	0.16	0.01
TCGA-AO-A12G-01A-11R-A10J-07	FALSE	TRUE	-0.27	73.65	1	23.46	0.52	1.29	TRUE	-0.27	0.83	0.03	0.07	0.02
TCGA-LL-A5YP-01A-21R-A28M-07	FALSE	TRUE	-0.27	119.67	0	50.74	0.98	1.16	TRUE	-0.27	1.37	0.04	0.14	0.01
TCGA-E9-A22B-01A-11R-A157-07	FALSE	TRUE	-0.28	74.21	0.67	23.98	0.73	1.3	TRUE	-0.28	0.63	0.02	0.08	-0.01
TCGA-A8-A083-01A-21R-A00Z-07	FALSE	TRUE	-0.28	50.28	1	22.07	1.31	0.31	TRUE	-0.28	0.78	0.04	0.08	0
TCGA-E2-A1LS-11A-32R-A157-07	FALSE	TRUE	-0.28	24.08	1	20.19	0.35	0.18	TRUE	-0.28	1.06	0	0.16	0
TCGA-C8-A274-01A-11R-A16F-07	FALSE	TRUE	-0.28	102.15	0	18.28	0.47	0.5	TRUE	-0.28	0.58	0.02	0.06	0
TCGA-BH-A1FM-11B-23R-A13Q-07	FALSE	TRUE	-0.28	61.18	1	34.94	1.32	2.95	TRUE	-0.28	1.24	0.03	0.14	0.02
TCGA-AR-A0TW-01A-11R-A084-07	FALSE	TRUE	-0.28	206.34	1	60.84	0.96	5.67	TRUE	-0.28	0.5	0.02	0.06	-0.01
TCGA-EW-A424-01A-11R-A24H-07	FALSE	TRUE	-0.28	41.28	1	20.26	0.44	0.72	TRUE	-0.28	1.4	0.06	0.14	0.01
TCGA-E2-A2P5-01A-11R-A19W-07	FALSE	TRUE	-0.28	52.67	1	20.74	0.69	1.2	TRUE	-0.28	1.15	0.05	0.11	0.01
TCGA-AO-A1KT-01A-11R-A13Q-07	FALSE	TRUE	-0.28	107.78	1	20.8	1.21	0.59	TRUE	-0.28	1.24	0.04	0.14	0
TCGA-BH-A0DO-11A-22R-A12D-07	FALSE	TRUE	-0.28	53.35	1	26.67	1.18	3.18	TRUE	-0.28	0.84	0.04	0.07	0.02
TCGA-BH-A0B8-01A-21R-A056-07	FALSE	TRUE	-0.28	57.83	1	18.46	0.55	1.36	TRUE	-0.28	1.1	0.05	0.11	0.01
TCGA-A8-A079-01A-21R-A00Z-07	FALSE	TRUE	-0.28	70.17	0.27	19.58	0.32	0.79	TRUE	-0.28	0.94	0.05	0.08	0.01
TCGA-BH-A18Q-11A-34R-A12D-07	FALSE	TRUE	-0.28	55.61	1	28.85	1.67	2.88	TRUE	-0.28	1.11	0.04	0.13	0.02
TCGA-B6-A0IO-01A-11R-A034-07	FALSE	TRUE	-0.28	100.61	0	32.77	0.35	1.38	TRUE	-0.28	0.71	0.04	0.07	0
TCGA-A8-A09A-01A-11R-A00Z-07	FALSE	TRUE	-0.28	99.06	0	26.79	0.87	3.23	TRUE	-0.28	1.21	0.03	0.15	0
TCGA-A2-A3XT-01A-11R-A22U-07	FALSE	TRUE	-0.28	269.5	0	70.54	1.13	1.85	TRUE	-0.28	0.58	0.03	0.06	-0.01
TCGA-AO-A0J7-01A-11R-A034-07	FALSE	TRUE	-0.28	30.35	1	11.15	0.22	0.27	TRUE	-0.28	1.07	0.05	0.1	0.01
TCGA-OL-A5RX-01A-11R-A28M-07	FALSE	TRUE	-0.28	102.53	1	30.78	0.94	2.53	TRUE	-0.28	1.05	0.05	0.09	0.01
TCGA-BH-A0W3-01A-11R-A109-07	FALSE	TRUE	-0.28	87.56	1	27.19	0.44	0.33	TRUE	-0.28	0.75	0.04	0.07	-0.01
TCGA-AN-A0XV-01A-11R-A109-07	FALSE	TRUE	-0.28	87.14	1	34.11	1.04	2.13	TRUE	-0.28	1.14	0.04	0.13	0.01
TCGA-B6-A0RN-01A-12R-A084-07	FALSE	TRUE	-0.28	96.57	1	21.9	0.59	0.74	TRUE	-0.28	1.69	0.05	0.2	0.01
TCGA-A8-A06U-01A-11R-A00Z-07	FALSE	TRUE	-0.28	162.16	0	62.98	1.14	2.36	TRUE	-0.28	0.63	0.03	0.07	-0.02
TCGA-B6-A0RG-01A-11R-A056-07	FALSE	TRUE	-0.28	30.62	1	11.99	0.41	0.44	TRUE	-0.28	0.94	0.04	0.1	0
TCGA-AR-A0TS-01A-11R-A115-07	FALSE	TRUE	-0.28	163.95	0	60.73	1.2	5.57	TRUE	-0.28	0.82	0.03	0.09	0
TCGA-BH-A18U-01A-21R-A12D-07	FALSE	TRUE	-0.28	153.84	1	41.84	1.19	0.68	TRUE	-0.28	0.97	0.04	0.1	0
TCGA-D8-A1JA-01A-11R-A13Q-07	FALSE	TRUE	-0.28	80.45	1	21.21	1.8	0.3	TRUE	-0.28	0.64	0.02	0.11	-0.03
TCGA-E2-A15E-01A-11R-A12D-07	FALSE	TRUE	-0.28	37.56	1	13.31	0.52	1.17	TRUE	-0.28	1.38	0.05	0.13	0.02
TCGA-A8-A08G-01A-11R-A00Z-07	FALSE	TRUE	-0.28	90.9	0	30.89	0.87	1.2	TRUE	-0.28	0.98	0.04	0.12	-0.03
TCGA-BH-A0HL-01A-11R-A10U-07	FALSE	TRUE	-0.29	17.16	0	8.74	0.16	0.32	TRUE	-0.29	0.88	0.05	0.07	0
TCGA-BH-A0BS-11A-11R-A12P-07	FALSE	TRUE	-0.29	72.33	1	28.79	1	2.24	TRUE	-0.29	0.82	0.05	0.06	0.02
TCGA-GM-A2DM-01A-11R-A180-07	FALSE	TRUE	-0.29	95.82	1	24.86	0.47	0.54	TRUE	-0.29	0.38	0.02	0.03	0
TCGA-A8-A07S-01A-11R-A034-07	FALSE	TRUE	-0.29	52.63	0.33	21.96	0.5	0.25	TRUE	-0.29	0.92	0.04	0.1	0
TCGA-S3-AA11-01A-31R-A41B-07	FALSE	TRUE	-0.29	29.85	1	15.58	0.53	0.37	TRUE	-0.29	1.02	0.05	0.1	0
TCGA-A2-A0CW-01A-21R-A115-07	FALSE	TRUE	-0.29	134.95	0	43.52	1.3	1.83	TRUE	-0.29	0.64	0.05	0.06	-0.02
TCGA-B6-A0WX-01A-11R-A109-07	FALSE	TRUE	-0.29	101.47	0	37.1	0.58	3.15	TRUE	-0.29	1.38	0.04	0.18	0
TCGA-E2-A1LS-01A-12R-A157-07	FALSE	TRUE	-0.29	24.76	0.08	8.35	0.13	0.56	TRUE	-0.29	0.41	0.03	0.03	0
TCGA-BH-A1FE-01A-11R-A13Q-07	FALSE	TRUE	-0.29	185.71	0.17	47.25	2.28	6.34	TRUE	-0.29	1.2	0.03	0.15	0
TCGA-D8-A27H-01A-11R-A16F-07	FALSE	TRUE	-0.29	63.51	0	29.33	0.33	0.6	TRUE	-0.29	1.54	0.05	0.19	-0.01
TCGA-AR-A0TY-01A-12R-A115-07	FALSE	TRUE	-0.29	35.48	1	16.71	0.27	0.39	TRUE	-0.29	0.76	0.04	0.05	0.02
TCGA-A7-A13D-01A-13R-A12P-07	FALSE	TRUE	-0.29	15.31	0	14.86	0.29	0.15	TRUE	-0.29	1.1	0.06	0.1	-0.01
TCGA-AN-A0FS-01A-11R-A034-07	FALSE	TRUE	-0.29	50.26	1	20.76	1.32	0.67	TRUE	-0.29	1.58	0.04	0.19	0.01
TCGA-S3-AA12-01A-11R-A41B-07	FALSE	TRUE	-0.29	37.67	1	14.06	0.73	0.78	TRUE	-0.29	0.84	0.05	0.06	0.01
TCGA-AO-A0J6-01A-11R-A034-07	FALSE	TRUE	-0.29	204.62	0.12	80.92	2.32	5.31	TRUE	-0.29	0.97	0.06	0.06	-0.03
TCGA-AO-A0JG-01A-31R-A084-07	FALSE	TRUE	-0.29	130.98	0	56.33	1.18	8.67	TRUE	-0.29	1.03	0.03	0.13	-0.01
TCGA-A8-A09E-01A-11R-A00Z-07	FALSE	TRUE	-0.29	57.26	0	23.19	0.54	0.39	TRUE	-0.29	0.87	0.05	0.09	-0.02
TCGA-OL-A5D7-01A-11R-A27Q-07	FALSE	TRUE	-0.29	252.12	1	79.81	1.7	5.67	TRUE	-0.29	0.55	0.06	0.03	-0.01
TCGA-AR-A0U4-01A-11R-A109-07	FALSE	TRUE	-0.29	397.8	0	63.69	2.14	1.21	TRUE	-0.29	0.98	0.04	0.07	-0.02
TCGA-BH-A1EU-11A-23R-A137-07	FALSE	TRUE	-0.29	47.69	1	21.34	1.12	1.28	TRUE	-0.29	1.27	0.03	0.14	0.01
TCGA-BH-A1FJ-11B-42R-A13Q-07	FALSE	TRUE	-0.29	92.18	1	26.01	1.45	0.73	TRUE	-0.29	1.19	0.02	0.14	0.01
TCGA-E2-A15P-01A-11R-A115-07	FALSE	TRUE	-0.29	51.63	0.93	21.83	0.97	1.08	TRUE	-0.29	0.92	0.03	0.12	-0.01
TCGA-EW-A1IW-01A-11R-A13Q-07	FALSE	TRUE	-0.29	98.36	1	25.91	0.69	1.93	TRUE	-0.29	1.06	0.04	0.12	0
TCGA-AR-A2LL-01A-11R-A180-07	FALSE	TRUE	-0.29	87.47	0	30.43	0.6	1.53	TRUE	-0.29	0.75	0.02	0.08	0.01
TCGA-AR-A1AQ-01A-11R-A12P-07	FALSE	TRUE	-0.29	282.29	0	68.47	3.27	6.74	TRUE	-0.29	0.31	0.02	0.03	-0.02
TCGA-BH-A0BJ-11A-23R-A089-07	FALSE	TRUE	-0.29	69.61	1	28.35	0.98	2.46	TRUE	-0.29	1.29	0.05	0.13	0.01
TCGA-AC-A23H-01A-11R-A157-07	FALSE	TRUE	-0.29	42.72	1	13.86	1.12	0.4	TRUE	-0.29	1.07	0.04	0.13	0
TCGA-A8-A06Z-01A-11R-A00Z-07	FALSE	TRUE	-0.3	36.43	1	13.64	0.3	0.11	TRUE	-0.3	0.59	0.02	0.05	0.01
TCGA-AR-A24U-01A-11R-A169-07	FALSE	TRUE	-0.3	195.09	0	39.12	2.41	3.17	TRUE	-0.3	0.61	0.01	0.09	-0.01
TCGA-A8-A07P-01A-11R-A00Z-07	FALSE	TRUE	-0.3	119.6	1	31.15	0.63	1.12	TRUE	-0.3	0.98	0.04	0.1	0.01
TCGA-BH-A0AZ-11A-22R-A12P-07	FALSE	TRUE	-0.3	45.39	1	23.78	1.21	1.31	TRUE	-0.3	1.48	0.05	0.17	0
TCGA-A7-A4SE-01A-11R-A266-07	FALSE	TRUE	-0.3	61.49	0	30.58	0.89	0.7	TRUE	-0.3	1.68	0.07	0.2	-0.01
TCGA-BH-A18K-01A-11R-A12D-07	FALSE	TRUE	-0.3	64.32	0	19.86	0.37	0.88	TRUE	-0.3	1.38	0.04	0.16	0.01
TCGA-B6-A0I9-01A-11R-A034-07	FALSE	TRUE	-0.3	76.66	0	45.7	0.92	1.08	TRUE	-0.3	0.6	0.04	0.05	-0.01
TCGA-AR-A24P-01A-11R-A169-07	FALSE	TRUE	-0.3	85.97	1	21.26	0.88	0.92	TRUE	-0.3	1.64	0.04	0.21	0
TCGA-E9-A248-01A-11R-A169-07	FALSE	TRUE	-0.3	222.02	0	65.14	4.81	9.56	TRUE	-0.3	0.27	0.01	0.03	0
TCGA-BH-A0HK-01A-11R-A056-07	FALSE	TRUE	-0.3	62.14	1	21.9	0.71	0.8	TRUE	-0.3	0.75	0.04	0.07	0.01
TCGA-BH-A0C7-01B-11R-A115-07	FALSE	TRUE	-0.3	89.71	0.99	28.35	0.71	1.61	TRUE	-0.3	1.26	0.06	0.15	-0.03
TCGA-D8-A140-01A-11R-A115-07	FALSE	TRUE	-0.3	87.34	0	31.54	1.31	3.09	TRUE	-0.3	0.67	0.03	0.09	-0.02
TCGA-BH-A0H6-01A-21R-A056-07	FALSE	TRUE	-0.3	55.26	1	18.86	1.22	0.5	TRUE	-0.3	1.73	0.05	0.21	0.01
TCGA-EW-A1PD-01A-11R-A144-07	FALSE	TRUE	-0.3	48.85	0	21.7	0.3	0.61	TRUE	-0.3	1.59	0.04	0.19	0.01
TCGA-S3-A6ZG-01A-22R-A32P-07	FALSE	TRUE	-0.3	118.23	1	30.88	1.05	2.07	TRUE	-0.3	0.68	0.03	0.07	0
TCGA-A8-A081-01A-11R-A00Z-07	FALSE	TRUE	-0.3	179.16	0.01	61.28	2.16	6.89	TRUE	-0.3	0.51	0.03	0.04	0
TCGA-JL-A3YX-01A-11R-A22U-07	FALSE	TRUE	-0.3	37	1	14.74	0.37	0.9	TRUE	-0.3	1	0.06	0.08	0.01
TCGA-E2-A15G-01A-11R-A12D-07	FALSE	TRUE	-0.3	65.63	1	22.14	0.67	0.72	TRUE	-0.3	0.97	0.04	0.08	0.01
TCGA-E2-A14P-01A-31R-A12D-07	FALSE	TRUE	-0.3	81.08	0.14	30.37	0.75	1.81	TRUE	-0.3	0.67	0.04	0.04	0.01
TCGA-A8-A08L-01A-11R-A00Z-07	FALSE	TRUE	-0.3	144.31	0.02	33.39	1.28	3.24	TRUE	-0.3	0.69	0.03	0.06	0
TCGA-A2-A0YF-01A-21R-A109-07	FALSE	TRUE	-0.3	140.91	1	30.52	0.76	0.51	TRUE	-0.3	0.67	0.02	0.07	0
TCGA-BH-A0BV-11A-31R-A089-07	FALSE	TRUE	-0.3	32	1	18.09	0.53	1.12	TRUE	-0.3	1.4	0.05	0.15	0.01
TCGA-C8-A12U-01A-11R-A115-07	FALSE	TRUE	-0.3	153.59	1	59.03	1.22	6.18	TRUE	-0.3	0.43	0.03	0.03	-0.01
TCGA-A7-A13F-01A-11R-A12P-07	FALSE	TRUE	-0.3	64.92	0	16.77	0.29	0.36	TRUE	-0.3	1.06	0.04	0.12	0
TCGA-BH-A0DV-11A-22R-A12P-07	FALSE	TRUE	-0.31	36.12	1	21.75	1.05	1.08	TRUE	-0.31	1.09	0.04	0.1	0.02
TCGA-E2-A14Q-01A-11R-A12D-07	FALSE	TRUE	-0.31	54.58	1	26.87	0.99	2.68	TRUE	-0.31	1.04	0.05	0.11	0
TCGA-D8-A27R-01A-11R-A16F-07	FALSE	TRUE	-0.31	104.68	0	34.87	0.72	3.55	TRUE	-0.31	0.9	0.04	0.09	0
TCGA-E9-A228-01A-31R-A157-07	FALSE	TRUE	-0.31	40.47	1	16.96	0.36	1.15	TRUE	-0.31	0.65	0.03	0.05	0.01
TCGA-BH-A0AV-01A-31R-A115-07	FALSE	TRUE	-0.31	60.14	0	17.37	0.64	0.4	TRUE	-0.31	1.61	0.04	0.2	0
TCGA-C8-A3M8-01A-11R-A213-07	FALSE	TRUE	-0.31	28.87	0	14.63	0.21	0.62	TRUE	-0.31	1.04	0.04	0.13	-0.01
TCGA-AR-A1AR-01A-31R-A137-07	FALSE	TRUE	-0.31	190.5	0.99	44.92	1.96	3.92	TRUE	-0.31	0.92	0.03	0.07	0
TCGA-BH-A0E1-11A-13R-A089-07	FALSE	TRUE	-0.31	49.02	1	23.85	0.53	2.4	TRUE	-0.31	0.76	0.05	0.04	0.02
TCGA-BH-A0BQ-11A-33R-A115-07	FALSE	TRUE	-0.31	86.51	1	30.4	0.85	3.3	TRUE	-0.31	1.13	0.04	0.13	0.01
TCGA-BH-A0AU-11A-11R-A12P-07	FALSE	TRUE	-0.31	53.04	1	28.86	0.98	3.95	TRUE	-0.31	0.88	0.05	0.07	0.02
TCGA-A2-A0ET-01A-31R-A034-07	FALSE	TRUE	-0.31	70.6	0.02	25.69	0.7	2.49	TRUE	-0.31	0.79	0.03	0.09	0
TCGA-BH-A0BG-01A-11R-A115-07	FALSE	TRUE	-0.31	416.24	0.64	128.99	2.7	6.07	TRUE	-0.31	0.66	0.04	0.06	-0.01
TCGA-B6-A1KN-01A-11R-A13Q-07	FALSE	TRUE	-0.31	50.1	0	18.08	1.35	1.55	TRUE	-0.31	0.78	0.04	0.07	-0.01
TCGA-E2-A15F-01A-11R-A115-07	FALSE	TRUE	-0.31	60.22	0.3	19.65	1.3	0.83	TRUE	-0.31	0.98	0.05	0.12	-0.03
TCGA-A8-A090-01A-11R-A00Z-07	FALSE	TRUE	-0.31	104.45	0	32.32	1	1.63	TRUE	-0.31	1.08	0.04	0.13	-0.01
TCGA-D8-A27W-01A-11R-A16F-07	FALSE	TRUE	-0.31	86.55	0.91	26.58	0.6	2.52	TRUE	-0.31	0.74	0.04	0.06	0
TCGA-BH-A0E9-01B-11R-A115-07	FALSE	TRUE	-0.31	77.08	1	25.68	1.38	3.35	TRUE	-0.31	1.07	0.04	0.11	0.01
TCGA-A7-A26G-01A-21R-A169-07	FALSE	TRUE	-0.31	162.6	0	35.69	1.29	2.52	TRUE	-0.31	1.34	0.03	0.17	-0.01
TCGA-AQ-A04J-01A-02R-A034-07	FALSE	TRUE	-0.31	138.63	0.09	43.82	0.93	4.34	TRUE	-0.31	1.16	0.05	0.09	0
TCGA-D8-A1X5-01A-11R-A14D-07	FALSE	TRUE	-0.32	114.02	0	31.45	0.9	1.22	TRUE	-0.32	0.86	0.02	0.12	-0.01
TCGA-E9-A2JS-01A-11R-A180-07	FALSE	TRUE	-0.32	54.47	1	24.34	0.86	1.2	TRUE	-0.32	1.1	0.06	0.11	-0.01
TCGA-S3-A6ZH-01A-22R-A32P-07	FALSE	TRUE	-0.32	72.39	0	22.5	0.42	1.89	TRUE	-0.32	0.62	0.04	0.05	0
TCGA-E2-A15A-01A-11R-A12D-07	FALSE	TRUE	-0.32	134.47	0	41.45	1.2	3.59	TRUE	-0.32	0.94	0.04	0.11	-0.01
TCGA-B6-A0IJ-01A-11R-A034-07	FALSE	TRUE	-0.32	329.65	0	96.9	1.91	5.26	TRUE	-0.32	0.34	0.03	0.02	-0.01
TCGA-D8-A1JI-01A-11R-A13Q-07	FALSE	TRUE	-0.32	77.59	0.96	17.31	0.32	0.73	TRUE	-0.32	0.77	0.02	0.08	0
TCGA-A2-A3XU-01A-12R-A22U-07	FALSE	TRUE	-0.32	9.28	1	8.11	0.04	0.34	TRUE	-0.32	0.89	0.07	0.03	0.01
TCGA-BH-A18K-11A-13R-A12D-07	FALSE	TRUE	-0.32	43.01	1	22.4	0.81	1.07	TRUE	-0.32	1.19	0.04	0.12	0.03
TCGA-AR-A24W-01A-11R-A169-07	FALSE	TRUE	-0.32	53.76	1	18.28	0.89	1.35	TRUE	-0.32	1.17	0.04	0.14	0
TCGA-AR-A1AL-01A-21R-A12P-07	FALSE	TRUE	-0.32	103.54	1	27.87	1.47	1.9	TRUE	-0.32	1.39	0.04	0.17	0.01
TCGA-BH-A1F6-01A-11R-A13Q-07	FALSE	TRUE	-0.32	105.95	1	35.6	1.8	22.57	TRUE	-0.32	0.61	0.04	0.06	-0.02
TCGA-E2-A109-01A-11R-A10J-07	FALSE	TRUE	-0.32	63.3	0	25.44	0.63	1.35	TRUE	-0.32	1.02	0.06	0.1	-0.01
TCGA-BH-A201-01A-11R-A14M-07	FALSE	TRUE	-0.32	36.64	0.65	18.54	2.91	0.79	TRUE	-0.32	1.74	0.05	0.21	0
TCGA-BH-A0C1-01B-11R-A12D-07	FALSE	TRUE	-0.32	142.02	0	43.13	1.11	4.55	TRUE	-0.32	1.3	0.04	0.16	0
TCGA-LL-A73Y-01A-11R-A33J-07	FALSE	TRUE	-0.32	88.71	1	36.75	1.22	2.28	TRUE	-0.32	1.28	0.04	0.15	0
TCGA-A7-A26E-01A-11R-A169-07	FALSE	TRUE	-0.32	108.66	1	21.04	0.53	0.67	TRUE	-0.32	1.15	0.02	0.15	0
TCGA-AO-A03V-01A-11R-A115-07	FALSE	TRUE	-0.32	53.71	0	27.02	0.25	1.8	TRUE	-0.32	1.03	0.05	0.1	0.01
TCGA-A7-A26E-01B-06R-A277-07	FALSE	TRUE	-0.32	77.67	1	13.78	1.63	0.41	TRUE	-0.32	0.77	0	0.12	-0.01
TCGA-A1-A0SJ-01A-11R-A084-07	FALSE	TRUE	-0.32	42.65	0	22.84	0.36	1.6	TRUE	-0.32	1.15	0.04	0.12	0.01
TCGA-E2-A150-01A-11R-A12D-07	FALSE	TRUE	-0.32	229.97	0	96.01	2.19	1.25	TRUE	-0.32	0.67	0.02	0.09	-0.01
TCGA-A8-A091-01A-11R-A00Z-07	FALSE	TRUE	-0.32	58.05	0	16.01	0.28	1.47	TRUE	-0.32	0.51	0.02	0.05	0
TCGA-BH-A0DD-01A-31R-A12P-07	FALSE	TRUE	-0.33	84.7	0	29.84	1.46	1.4	TRUE	-0.33	1.07	0.07	0.1	-0.01
TCGA-AR-A0U3-01A-11R-A109-07	FALSE	TRUE	-0.33	69.35	1	21.07	0.88	1.05	TRUE	-0.33	0.67	0.04	0.06	0
TCGA-S3-A6ZF-01A-32R-A32P-07	FALSE	TRUE	-0.33	146.34	0	36.9	1.09	2.53	TRUE	-0.33	0.89	0.04	0.1	-0.02
TCGA-BH-A0HW-01A-11R-A034-07	FALSE	TRUE	-0.33	13.78	1	10.55	0.33	0.36	TRUE	-0.33	0.85	0.06	0.04	0.01
TCGA-EW-A1J6-01A-11R-A13Q-07	FALSE	TRUE	-0.33	115.17	0	24.39	1.19	2.22	TRUE	-0.33	0.75	0.05	0.06	-0.01
TCGA-A2-A0D1-01A-11R-A034-07	FALSE	TRUE	-0.33	18.82	1	11.73	0.35	0.87	TRUE	-0.33	0.87	0.05	0.06	0.02
TCGA-A8-A0A2-01A-11R-A034-07	FALSE	TRUE	-0.33	126.44	1	35.33	0.71	2.31	TRUE	-0.33	1.21	0.03	0.14	0.01
TCGA-E9-A1N5-11A-41R-A14D-07	FALSE	TRUE	-0.33	48.74	1	20.24	0.55	1.35	TRUE	-0.33	1.43	0.06	0.16	0.01
TCGA-EW-A1P8-01A-11R-A144-07	FALSE	TRUE	-0.33	134.16	0	47.69	0.66	1.26	TRUE	-0.33	0.82	0.04	0.07	0
TCGA-B6-A0WT-01A-11R-A109-07	FALSE	TRUE	-0.33	66.4	0.95	25.47	0.82	0.71	TRUE	-0.33	1.67	0.04	0.21	0
TCGA-E2-A106-01A-11R-A10J-07	FALSE	TRUE	-0.33	20.51	0	16.38	0.12	0.43	TRUE	-0.33	0.72	0.04	0.07	-0.01
TCGA-B6-A0IP-01A-11R-A034-07	FALSE	TRUE	-0.33	69.4	1	26.12	1	1.85	TRUE	-0.33	1.16	0.05	0.11	0.01
TCGA-AN-A0XO-01A-11R-A109-07	FALSE	TRUE	-0.33	33.08	1	14.6	0.56	0.22	TRUE	-0.33	1.28	0.05	0.13	0.01
TCGA-E9-A1R2-01A-11R-A14D-07	FALSE	TRUE	-0.33	111.91	0	31.74	0.85	2.92	TRUE	-0.33	1.11	0.05	0.12	-0.01
TCGA-E2-A574-01A-11R-A29R-07	FALSE	TRUE	-0.33	9.08	1	10.61	0.06	3.11	TRUE	-0.33	0.75	0.06	0.02	0.01
TCGA-D8-A1XW-01A-11R-A14M-07	FALSE	TRUE	-0.33	246.24	0	54.37	1.2	1.69	TRUE	-0.33	0.54	0.01	0.07	-0.01
TCGA-BH-A0H9-01A-11R-A056-07	FALSE	TRUE	-0.33	48.58	0	16.67	0.15	1.01	TRUE	-0.33	0.95	0.04	0.08	0.01
TCGA-EW-A1PC-01B-11R-A21T-07	FALSE	TRUE	-0.33	48.05	0	28.82	1.96	2.26	TRUE	-0.33	1.03	0.06	0.1	-0.02
TCGA-A7-A0CD-01A-11R-A00Z-07	FALSE	TRUE	-0.33	48.16	1	16.37	0.58	0.65	TRUE	-0.33	1.27	0.05	0.13	0.01
TCGA-A8-A06N-01A-11R-A00Z-07	FALSE	TRUE	-0.34	41.38	0	14.47	1.38	0.48	TRUE	-0.34	0.45	0.04	0.04	-0.02
TCGA-BH-A203-01A-12R-A169-07	FALSE	TRUE	-0.34	148.7	0	43.04	0.96	2.34	TRUE	-0.34	0.65	0.02	0.06	0.01
TCGA-BH-A5IZ-01A-11R-A27Q-07	FALSE	TRUE	-0.34	30.42	0	19.39	0.37	0.94	TRUE	-0.34	1.24	0.07	0.07	-0.01
TCGA-BH-A208-11A-51R-A157-07	FALSE	TRUE	-0.34	54.29	1	23.79	0.97	2.37	TRUE	-0.34	0.82	0.04	0.08	0.02
TCGA-B6-A409-01A-11R-A24H-07	FALSE	TRUE	-0.34	40.77	0	30.42	0.38	0.95	TRUE	-0.34	0.68	0.04	0.06	0
TCGA-A1-A0SB-01A-11R-A144-07	FALSE	TRUE	-0.34	21.48	1	11.6	0.14	0.73	TRUE	-0.34	1.15	0.07	0.09	0.01
TCGA-BH-A0GY-01A-11R-A056-07	FALSE	TRUE	-0.34	113.67	0	38.29	1.63	1.56	TRUE	-0.34	0.92	0.04	0.1	0
TCGA-B6-A0X0-01A-21R-A115-07	FALSE	TRUE	-0.34	33.09	1	12.35	0.5	1.21	TRUE	-0.34	0.86	0.06	0.04	0.02
TCGA-E2-A10A-01A-21R-A115-07	FALSE	TRUE	-0.34	48.18	0	20.92	0.95	0.34	TRUE	-0.34	1.15	0.05	0.14	-0.02
TCGA-E9-A247-01A-11R-A169-07	FALSE	TRUE	-0.34	35.29	0.1	16.94	0.69	1.5	TRUE	-0.34	0.95	0.06	0.08	-0.01
TCGA-GM-A3XL-01A-11R-A22U-07	FALSE	TRUE	-0.34	159.49	1	61.06	1.97	5.04	TRUE	-0.34	0.48	0.05	0.03	-0.01
TCGA-AO-A0JL-01A-11R-A056-07	FALSE	TRUE	-0.34	23.28	0	11.52	0.17	1	TRUE	-0.34	0.75	0.04	0.06	0.01
TCGA-C8-A1HI-01A-11R-A137-07	FALSE	TRUE	-0.34	61.15	1	23.78	0.61	0.96	TRUE	-0.34	0.97	0.05	0.09	0.01
TCGA-BH-A0H3-01A-11R-A12P-07	FALSE	TRUE	-0.34	99.52	1	35.14	0.93	2.88	TRUE	-0.34	1.69	0.04	0.21	0.01
TCGA-AO-A129-01A-21R-A10J-07	FALSE	TRUE	-0.34	143.65	0.03	60.72	1.78	5.06	TRUE	-0.34	0.79	0.05	0.06	0
TCGA-BH-A1FU-01A-11R-A14D-07	FALSE	TRUE	-0.34	81.4	1	30.78	0.92	1.86	TRUE	-0.34	1.49	0.05	0.17	0.01
TCGA-A8-A086-01A-11R-A00Z-07	FALSE	TRUE	-0.34	71.73	1	17.42	0.73	0.59	TRUE	-0.34	1.6	0.05	0.18	0.01
TCGA-BH-A0E7-01A-11R-A034-07	FALSE	TRUE	-0.34	44.61	1	16.4	1.43	0.11	TRUE	-0.34	1.21	0.03	0.14	0.01
TCGA-E2-A14Y-01A-21R-A12D-07	FALSE	TRUE	-0.34	72.32	0.98	21.1	0.86	0.34	TRUE	-0.34	0.48	0.05	0.03	-0.02
TCGA-AR-A24R-01A-11R-A169-07	FALSE	TRUE	-0.34	141.22	0	40.97	1.25	2.09	TRUE	-0.34	0.98	0.05	0.12	-0.03
TCGA-B6-A2IU-01A-32R-A18M-07	FALSE	TRUE	-0.34	47.87	1	15.07	1.61	0.75	TRUE	-0.34	0.87	0.04	0.1	-0.01
TCGA-E2-A15A-06A-11R-A12D-07	FALSE	TRUE	-0.34	217.49	0	59.54	1.43	6.41	TRUE	-0.34	0.89	0.04	0.08	0
TCGA-AO-A03R-01A-21R-A034-07	FALSE	TRUE	-0.34	91.13	1	36.06	0.92	3.94	TRUE	-0.34	0.73	0.05	0.04	0.01
TCGA-AC-A62X-01A-11R-A29R-07	FALSE	TRUE	-0.35	73.28	0	34.37	6.43	0.19	TRUE	-0.35	0.69	0.05	0.07	-0.03
TCGA-A1-A0SE-01A-11R-A084-07	FALSE	TRUE	-0.35	56.61	1	21.59	0.55	2.57	TRUE	-0.35	1.49	0.05	0.16	0.01
TCGA-E2-A15L-01A-11R-A12D-07	FALSE	TRUE	-0.35	53.95	1	14.26	0.54	0.09	TRUE	-0.35	1.65	0.04	0.2	0.01
TCGA-A7-A26J-01A-11R-A169-07	FALSE	TRUE	-0.35	69.05	0	24	1.15	0.56	TRUE	-0.35	1.44	0.04	0.19	-0.02
TCGA-E2-A15T-01A-11R-A115-07	FALSE	TRUE	-0.35	28.06	1	9.51	0.7	0.89	TRUE	-0.35	0.78	0.04	0.07	0
TCGA-E2-A15H-01A-11R-A12D-07	FALSE	TRUE	-0.35	65.54	0.79	22.1	0.36	0.99	TRUE	-0.35	1.23	0.05	0.13	0.01
TCGA-C8-A1HG-01A-11R-A137-07	FALSE	TRUE	-0.35	281.77	0	90.96	1.33	8.76	TRUE	-0.35	0.45	0.02	0.05	-0.01
TCGA-AQ-A04H-01B-11R-A10J-07	FALSE	TRUE	-0.35	50.6	0	15.08	0.3	0.86	TRUE	-0.35	0.91	0.04	0.09	0
TCGA-B6-A0IK-01A-12R-A056-07	FALSE	TRUE	-0.35	79.74	1	25.39	0.53	1.63	TRUE	-0.35	0.8	0.04	0.06	0.01
TCGA-BH-A0B9-01A-11R-A056-07	FALSE	TRUE	-0.35	248.25	1	64.68	1.23	11.79	TRUE	-0.35	0.59	0.05	0.02	0.01
TCGA-D8-A1JD-01A-11R-A13Q-07	FALSE	TRUE	-0.35	152.76	1	43.83	0.92	0.88	TRUE	-0.35	1.57	0.04	0.19	0.01
TCGA-GI-A2C9-01A-11R-A21T-07	FALSE	TRUE	-0.35	111.34	0.08	46.9	1.16	1.04	TRUE	-0.35	1.01	0.04	0.11	0
TCGA-BH-A1FN-01A-11R-A13Q-07	FALSE	TRUE	-0.35	100.94	1	24.02	1.74	0.74	TRUE	-0.35	0.95	0.04	0.11	-0.01
TCGA-A2-A0CM-01A-31R-A034-07	FALSE	TRUE	-0.35	342.71	0	79.78	6.54	7.64	TRUE	-0.35	0.65	0.04	0.08	-0.03
TCGA-BH-A203-11A-42R-A169-07	FALSE	TRUE	-0.35	48.52	1	24.79	1.33	1.44	TRUE	-0.35	1.12	0.03	0.13	0.02
TCGA-E2-A14R-01A-11R-A115-07	FALSE	TRUE	-0.35	249.25	1	67.69	3.1	3.51	TRUE	-0.35	0.13	0.02	0	-0.01
TCGA-B6-A0X1-01A-11R-A109-07	FALSE	TRUE	-0.35	199.04	0	69.29	2.22	5.19	TRUE	-0.35	0.49	0.04	0.06	-0.03
TCGA-AR-A2LE-01A-11R-A180-07	FALSE	TRUE	-0.35	54.71	1	16.1	1.19	1.22	TRUE	-0.35	0.76	0.05	0.05	0.02
TCGA-D8-A1JC-01A-11R-A13Q-07	FALSE	TRUE	-0.35	119.49	0	40.78	1.67	2.72	TRUE	-0.35	1.23	0.04	0.17	-0.03
TCGA-A2-A0D0-01A-11R-A00Z-07	FALSE	TRUE	-0.36	159.55	1	47.74	0.79	3.01	TRUE	-0.36	0.77	0.06	0.04	0
TCGA-A8-A06Q-01A-11R-A034-07	FALSE	TRUE	-0.36	37.64	1	12.21	0.37	0.33	TRUE	-0.36	0.55	0.03	0.03	0.01
TCGA-AR-A1AI-01A-11R-A12P-07	FALSE	TRUE	-0.36	213.77	0	60.84	2.72	6.43	TRUE	-0.36	0.8	0.05	0.03	-0.01
TCGA-D8-A1XD-01A-11R-A14D-07	FALSE	TRUE	-0.36	28.8	0.61	11.02	0.27	0.19	TRUE	-0.36	1.75	0.06	0.2	0.01
TCGA-AC-A23C-01A-12R-A169-07	FALSE	TRUE	-0.36	161.36	0.86	59.19	1.05	3.22	TRUE	-0.36	1.05	0.02	0.14	0
TCGA-BH-A18V-01A-11R-A12D-07	FALSE	TRUE	-0.36	190.73	0	60.95	1.75	3.98	TRUE	-0.36	0.77	0.04	0.1	-0.02
TCGA-AQ-A1H3-01A-31R-A13Q-07	FALSE	TRUE	-0.36	97.78	1	26.42	0.77	3.03	TRUE	-0.36	1.34	0.04	0.16	0
TCGA-A8-A07W-01A-11R-A00Z-07	FALSE	TRUE	-0.36	133.41	0	33.18	0.63	0.89	TRUE	-0.36	1.11	0.05	0.12	0
TCGA-BH-A209-01A-11R-A157-07	FALSE	TRUE	-0.36	334.13	0.98	94.81	3.4	12.88	TRUE	-0.36	0.45	0.03	0.04	-0.01
TCGA-D8-A1Y3-01A-11R-A157-07	FALSE	TRUE	-0.36	84.73	1	41.52	0.81	1.52	TRUE	-0.36	0.63	0.05	0.03	0
TCGA-BH-A1FD-01A-11R-A13Q-07	FALSE	TRUE	-0.36	78.29	1	25.79	1.99	0.3	TRUE	-0.36	1.05	0.05	0.11	-0.01
TCGA-C8-A1HK-01A-21R-A13Q-07	FALSE	TRUE	-0.36	75.09	0	24.15	0.53	1.48	TRUE	-0.36	0.59	0.04	0.04	0
TCGA-AO-A03O-01A-11R-A00Z-07	FALSE	TRUE	-0.36	159.83	0	52.24	2.12	1.87	TRUE	-0.36	0.69	0.04	0.07	-0.02
TCGA-AN-A0AJ-01A-11R-A00Z-07	FALSE	TRUE	-0.36	206.33	0.85	54.67	2.16	4.17	TRUE	-0.36	0.66	0.04	0.05	0.01
TCGA-A8-A06T-01A-11R-A00Z-07	FALSE	TRUE	-0.36	85.45	1	34.96	1.37	2.58	TRUE	-0.36	0.93	0.04	0.1	-0.01
TCGA-GM-A2DH-01A-11R-A180-07	FALSE	TRUE	-0.36	247.25	0	67.82	4.84	8.07	TRUE	-0.36	0.7	0.04	0.07	-0.01
TCGA-EW-A1IY-01A-11R-A13Q-07	FALSE	TRUE	-0.36	379.73	0.06	71.2	3.66	7.39	TRUE	-0.36	0.95	0.02	0.14	-0.02
TCGA-E2-A1LB-11A-22R-A144-07	FALSE	TRUE	-0.36	35.66	1	25.01	0.65	1.17	TRUE	-0.36	0.96	0.06	0.06	0.02
TCGA-AN-A0FY-01A-11R-A034-07	FALSE	TRUE	-0.37	50.67	0	19.13	0.62	0.86	TRUE	-0.37	1.58	0.07	0.16	0
TCGA-AN-A0XT-01A-11R-A109-07	FALSE	TRUE	-0.37	33.43	1	15.99	0.85	0.71	TRUE	-0.37	0.83	0.05	0.06	0.01
TCGA-E2-A14V-01A-11R-A12D-07	FALSE	TRUE	-0.37	31.23	0	15.26	0.37	0.75	TRUE	-0.37	1	0.05	0.09	0.01
TCGA-E2-A15K-06A-11R-A12P-07	FALSE	TRUE	-0.37	62.03	1	12.55	0.24	0.44	TRUE	-0.37	0.55	0.03	0.04	0
TCGA-B6-A0X5-01A-21R-A109-07	FALSE	TRUE	-0.37	35.79	1	11.69	1.99	0.29	TRUE	-0.37	0.87	0.04	0.07	0.01
TCGA-D8-A1JJ-01A-31R-A14M-07	FALSE	TRUE	-0.37	87.27	0	30.68	0.74	1.01	TRUE	-0.37	1.37	0.04	0.17	0
TCGA-E2-A15D-01A-11R-A115-07	FALSE	TRUE	-0.37	68.47	1	26.09	0.57	2.29	TRUE	-0.37	1.35	0.05	0.15	0.01
TCGA-S3-AA0Z-01A-11R-A41B-07	FALSE	TRUE	-0.37	158.23	0	62.21	1.56	2.21	TRUE	-0.37	0.82	0.05	0.08	-0.03
TCGA-E9-A1N3-01A-12R-A157-07	FALSE	TRUE	-0.37	36.05	1	12.48	0.47	0.31	TRUE	-0.37	0.48	0.03	0.04	0
TCGA-BH-A0B7-11A-34R-A115-07	FALSE	TRUE	-0.37	53.76	1	19.65	0.93	2.9	TRUE	-0.37	1.05	0.05	0.09	0.02
TCGA-A2-A0D2-01A-21R-A034-07	FALSE	TRUE	-0.37	101.48	0.69	35.77	0.68	3.3	TRUE	-0.37	1.13	0.06	0.09	0.01
TCGA-D8-A1Y0-01A-11R-A14M-07	FALSE	TRUE	-0.37	264.93	0.03	64.48	2.14	4.46	TRUE	-0.37	1.07	0.04	0.12	0
TCGA-AO-A03P-01A-11R-A00Z-07	FALSE	TRUE	-0.37	52.84	1	20.28	0.49	0.53	TRUE	-0.37	0.88	0.05	0.06	0.01
TCGA-OL-A6VO-01A-12R-A33J-07	FALSE	TRUE	-0.37	300.62	1	25.24	1.83	1.37	TRUE	-0.37	0.48	0.05	0.04	-0.03
TCGA-EW-A1PA-01A-11R-A144-07	FALSE	TRUE	-0.37	63.31	0.03	20.15	0.72	2.02	TRUE	-0.37	0.98	0.05	0.1	-0.01
TCGA-A1-A0SP-01A-11R-A084-07	FALSE	TRUE	-0.37	142.44	1	35.89	0.85	1.13	TRUE	-0.37	1.17	0.07	0.04	0.01
TCGA-E2-A14W-01A-11R-A12D-07	FALSE	TRUE	-0.37	29.52	1	13.27	0.39	0.72	TRUE	-0.37	1.09	0.04	0.11	0.01
TCGA-A2-A0T5-01A-21R-A084-07	FALSE	TRUE	-0.37	57	1	15.73	0.54	0.56	TRUE	-0.37	1.14	0.06	0.09	0.02
TCGA-BH-A18N-01A-11R-A12D-07	FALSE	TRUE	-0.37	52.39	1	21.25	0.37	0.15	TRUE	-0.37	1.12	0.05	0.1	0.01
TCGA-A2-A0EU-01A-22R-A056-07	FALSE	TRUE	-0.37	53.94	1	15.81	1.3	1.13	TRUE	-0.37	1.26	0.05	0.13	0
TCGA-E2-A15O-01A-11R-A115-07	FALSE	TRUE	-0.37	50.17	1	17.25	0.87	1.33	TRUE	-0.37	0.94	0.06	0.07	0
TCGA-HN-A2NL-01A-11R-A18M-07	FALSE	TRUE	-0.37	88.76	1	42.3	0.68	4.86	TRUE	-0.37	0.8	0.07	0.02	0.01
TCGA-BH-A1EV-11A-24R-A137-07	FALSE	TRUE	-0.37	94.11	1	32.58	1.45	1.72	TRUE	-0.37	1.3	0.03	0.16	0
TCGA-A8-A08C-01A-11R-A00Z-07	FALSE	TRUE	-0.37	66.98	1	20.76	0.51	0.88	TRUE	-0.37	0.91	0.04	0.08	0.02
TCGA-AR-A24L-01A-11R-A169-07	FALSE	TRUE	-0.37	54.42	0	14.7	1.04	1.11	TRUE	-0.37	1.72	0.05	0.23	-0.01
TCGA-B6-A0WW-01A-11R-A109-07	FALSE	TRUE	-0.37	59.91	0.78	23.2	1.07	0.51	TRUE	-0.37	1.02	0.04	0.12	-0.01
TCGA-A2-A1G1-01A-21R-A13Q-07	FALSE	TRUE	-0.37	176.58	0.25	47.8	3.36	3.26	TRUE	-0.37	0.82	0.04	0.09	-0.01
TCGA-AC-A6NO-01A-12R-A33J-07	FALSE	TRUE	-0.37	60.29	1	20.17	0.97	0.94	TRUE	-0.37	1.2	0.06	0.09	0.02
TCGA-A8-A07R-01A-21R-A034-07	FALSE	TRUE	-0.37	57.06	0	28.53	0.7	1.52	TRUE	-0.37	0.66	0.05	0.06	-0.02
TCGA-E2-A105-01A-11R-A10J-07	FALSE	TRUE	-0.37	31.22	1	16.89	0.21	0.78	TRUE	-0.37	0.94	0.05	0.07	0.01
TCGA-AN-A0AR-01A-11R-A00Z-07	FALSE	TRUE	-0.37	27.16	1	11.55	0.16	0.34	TRUE	-0.37	0.82	0.06	0.03	0.02
TCGA-BH-A0DG-11A-43R-A12P-07	FALSE	TRUE	-0.38	74.31	1	29.68	1.12	3.81	TRUE	-0.38	1.02	0.05	0.09	0.02
TCGA-C8-A27B-01A-11R-A169-07	FALSE	TRUE	-0.38	305.5	0.23	95.18	7.37	10.46	TRUE	-0.38	0.38	0.03	0.03	-0.02
TCGA-AR-A24N-01A-11R-A169-07	FALSE	TRUE	-0.38	87.57	1	24.32	0.61	0.91	TRUE	-0.38	1.24	0.05	0.16	-0.01
TCGA-B6-A0RL-01A-11R-A084-07	FALSE	TRUE	-0.38	14.26	0	10.75	0.41	1.19	TRUE	-0.38	0.72	0.07	0.03	0
TCGA-AR-A0TZ-01A-12R-A084-07	FALSE	TRUE	-0.38	53.03	1	20.77	0.41	0.67	TRUE	-0.38	1.36	0.06	0.15	-0.01
TCGA-A8-A09W-01A-11R-A00Z-07	FALSE	TRUE	-0.38	102.27	1	33.08	0.37	1.15	TRUE	-0.38	1.08	0.04	0.11	0.01
TCGA-E9-A1N4-11A-33R-A14M-07	FALSE	TRUE	-0.38	76.82	1	31.08	1.4	4.72	TRUE	-0.38	0.8	0.05	0.05	0.01
TCGA-BH-A0HX-01A-21R-A056-07	FALSE	TRUE	-0.38	54.71	1	23.52	0.92	1.08	TRUE	-0.38	1.19	0.05	0.12	0.01
TCGA-AO-A0J4-01A-11R-A034-07	FALSE	TRUE	-0.38	195.37	0	57.65	1.92	2.73	TRUE	-0.38	0.93	0.05	0.1	-0.01
TCGA-E9-A249-01A-11R-A169-07	FALSE	TRUE	-0.38	70.27	1	15.53	2.36	1.02	TRUE	-0.38	0.89	0.06	0.06	0.01
TCGA-E2-A1BC-01A-11R-A12P-07	FALSE	TRUE	-0.38	41.54	1	16.62	0.72	0.69	TRUE	-0.38	1.87	0.04	0.24	0.01
TCGA-B6-A1KC-01B-11R-A157-07	FALSE	TRUE	-0.38	51.25	1	8.83	0.39	0.77	TRUE	-0.38	0.56	0.03	0.05	0
TCGA-D8-A27K-01A-11R-A16F-07	FALSE	TRUE	-0.38	130.11	1	30.95	0.89	2.64	TRUE	-0.38	1.25	0.04	0.14	0.01
TCGA-D8-A1XQ-01A-11R-A14M-07	FALSE	TRUE	-0.38	261.03	0	83.84	3.99	2.57	TRUE	-0.38	0.56	0.02	0.07	-0.02
TCGA-E2-A154-01A-11R-A115-07	FALSE	TRUE	-0.38	47.75	1	14.81	0.3	1.02	TRUE	-0.38	1.39	0.06	0.14	0.01
TCGA-BH-A0HA-11A-31R-A12P-07	FALSE	TRUE	-0.38	48.04	1	26.33	1.13	6.62	TRUE	-0.38	0.94	0.06	0.06	0.02
TCGA-BH-A0E0-01A-11R-A056-07	FALSE	TRUE	-0.39	41.71	0.48	12.67	0.66	0.41	TRUE	-0.39	0.52	0.04	0.02	0.01
TCGA-EW-A1P0-01A-11R-A144-07	FALSE	TRUE	-0.39	59.56	1	23.01	0.64	1.6	TRUE	-0.39	0.85	0.04	0.07	0
TCGA-A2-A0T3-01A-21R-A115-07	FALSE	TRUE	-0.39	25.8	1	12.99	0.46	1.3	TRUE	-0.39	1.16	0.07	0.1	0
TCGA-B6-A0RE-01A-11R-A056-07	FALSE	TRUE	-0.39	41.64	0.01	18.27	0.64	0.53	TRUE	-0.39	1.12	0.05	0.08	0
TCGA-E2-A1B0-01A-11R-A12P-07	FALSE	TRUE	-0.39	123.25	0.01	33.12	1.69	3.32	TRUE	-0.39	0.93	0.04	0.1	0
TCGA-BH-A1FJ-01A-11R-A13Q-07	FALSE	TRUE	-0.39	36.2	1	13.09	0.5	0.49	TRUE	-0.39	0.92	0.04	0.09	0
TCGA-BH-A1EW-01A-11R-A137-07	FALSE	TRUE	-0.39	87.61	0	38.84	1.63	4.11	TRUE	-0.39	0.92	0.04	0.11	-0.02
TCGA-C8-A134-01A-11R-A115-07	FALSE	TRUE	-0.39	180.5	0	60.82	2.01	4.45	TRUE	-0.39	0.82	0.04	0.09	-0.01
TCGA-E2-A15J-01A-11R-A12P-07	FALSE	TRUE	-0.39	31.54	1	11.88	0.31	0.17	TRUE	-0.39	0.91	0.05	0.06	0.02
TCGA-A2-A3XX-01A-21R-A239-07	FALSE	TRUE	-0.39	77.23	0	36.6	0.48	2.89	TRUE	-0.39	0.67	0.04	0.06	0
TCGA-D8-A1J8-01A-11R-A13Q-07	FALSE	TRUE	-0.39	308.19	0.06	70.43	6.72	6.29	TRUE	-0.39	0.71	0.02	0.11	-0.02
TCGA-A7-A0D9-01A-31R-A056-07	FALSE	TRUE	-0.39	25.33	0.07	10.8	0.3	0.33	TRUE	-0.39	1.2	0.05	0.12	0
TCGA-A2-A1G4-01A-11R-A13Q-07	FALSE	TRUE	-0.39	37.33	1	14.1	0.59	1.22	TRUE	-0.39	0.72	0.05	0.05	0.01
TCGA-AO-A0J3-01A-11R-A034-07	FALSE	TRUE	-0.39	39.81	1	12.41	0.42	0.89	TRUE	-0.39	0.81	0.05	0.05	0.01
TCGA-BH-A0E2-01A-11R-A056-07	FALSE	TRUE	-0.39	54.98	1	28.48	1.01	2.74	TRUE	-0.39	1.3	0.06	0.13	0.01
TCGA-A2-A1FX-01A-11R-A13Q-07	FALSE	TRUE	-0.39	101.79	1	29.78	0.48	2.21	TRUE	-0.39	1.24	0.06	0.12	0
TCGA-A7-A0CE-01A-11R-A00Z-07	FALSE	TRUE	-0.39	38.71	1	21.31	0.84	1.26	TRUE	-0.39	0.94	0.06	0.07	0
TCGA-A8-A09T-01A-11R-A00Z-07	FALSE	TRUE	-0.4	139.61	1	41.9	0.71	0.51	TRUE	-0.4	1.27	0.04	0.13	0.01
TCGA-A8-A09N-01A-11R-A00Z-07	FALSE	TRUE	-0.4	62.89	1	27.91	0.58	1.9	TRUE	-0.4	1.19	0.05	0.12	0
TCGA-B6-A0RM-01A-11R-A084-07	FALSE	TRUE	-0.4	43.64	1	13.4	0.64	0.53	TRUE	-0.4	0.91	0.05	0.06	0.01
TCGA-A2-A259-01A-11R-A16F-07	FALSE	TRUE	-0.4	118.18	1	25.13	2.68	1.16	TRUE	-0.4	1.14	0.05	0.11	0.01
TCGA-D8-A1X6-01A-11R-A14M-07	FALSE	TRUE	-0.4	109.96	1	30.13	0.8	0.89	TRUE	-0.4	0.7	0.04	0.05	0.01
TCGA-E9-A1R5-01A-11R-A14M-07	FALSE	TRUE	-0.4	38.02	0.94	13.26	0.3	0.41	TRUE	-0.4	1.67	0.04	0.21	0
TCGA-A8-A08O-01A-21R-A056-07	FALSE	TRUE	-0.4	26.07	0.98	14.07	1.23	0.84	TRUE	-0.4	1.73	0.06	0.2	0.01
TCGA-BH-A0HU-01A-11R-A034-07	FALSE	TRUE	-0.4	81.72	0.98	33.13	0.41	1.6	TRUE	-0.4	0.93	0.06	0.06	0.01
TCGA-AR-A0TR-01A-11R-A084-07	FALSE	TRUE	-0.4	41.09	1	14.34	0.35	1.12	TRUE	-0.4	0.51	0.04	0.02	0.01
TCGA-E9-A1RC-01A-11R-A157-07	FALSE	TRUE	-0.4	44.42	1	14.63	0.25	0.1	TRUE	-0.4	1.22	0.04	0.14	0
TCGA-C8-A137-01A-11R-A115-07	FALSE	TRUE	-0.4	23.94	1	10.37	0.19	0.24	TRUE	-0.4	1.15	0.05	0.11	0.01
TCGA-A8-A09K-01A-11R-A00Z-07	FALSE	TRUE	-0.4	112.87	1	33.45	1.34	5.98	TRUE	-0.4	0.51	0.04	0.04	-0.01
TCGA-EW-A1OY-01A-11R-A144-07	FALSE	TRUE	-0.41	56.42	1	24.24	0.47	0.92	TRUE	-0.41	0.97	0.06	0.07	0
TCGA-D8-A1JT-01A-31R-A13Q-07	FALSE	TRUE	-0.41	62.05	0.99	23.7	4.91	0.12	TRUE	-0.41	0.56	0.03	0.08	-0.03
TCGA-AO-A12F-01A-11R-A115-07	FALSE	TRUE	-0.41	23.88	0.25	12.06	0.4	0.4	TRUE	-0.41	0.96	0.05	0.07	0.02
TCGA-EW-A1OX-01A-11R-A144-07	FALSE	TRUE	-0.41	21.69	1	13.58	0.17	0.17	TRUE	-0.41	0.43	0.03	0.04	-0.01
TCGA-B6-A0IC-01A-11R-A034-07	FALSE	TRUE	-0.41	27.56	1	12.25	0.21	0.04	TRUE	-0.41	0.8	0.04	0.06	0.01
TCGA-A8-A07L-01A-11R-A00Z-07	FALSE	TRUE	-0.41	40.77	1	16.72	0.32	0.68	TRUE	-0.41	1.24	0.07	0.11	0
TCGA-BH-A1EW-11B-33R-A137-07	FALSE	TRUE	-0.41	67.61	1	29.55	1.4	3.56	TRUE	-0.41	0.77	0.03	0.1	0
TCGA-BH-A18L-01A-32R-A12D-07	FALSE	TRUE	-0.41	50.33	0	23.32	0.46	0.51	TRUE	-0.41	0.52	0.04	0.04	-0.01
TCGA-AN-A0FJ-01A-11R-A00Z-07	FALSE	TRUE	-0.41	39.45	1	14.24	0.4	1.12	TRUE	-0.41	1.1	0.07	0.08	0.01
TCGA-AR-A0TV-01A-21R-A084-07	FALSE	TRUE	-0.41	163.42	0.5	57.13	1.91	4.39	TRUE	-0.41	0.66	0.04	0.06	-0.01
TCGA-E9-A1N8-01A-11R-A144-07	FALSE	TRUE	-0.41	34.12	1	14.46	0.75	0.77	TRUE	-0.41	0.93	0.07	0.05	0.01
TCGA-AN-A0FW-01A-11R-A034-07	FALSE	TRUE	-0.42	65.72	1	25.95	0.15	1.59	TRUE	-0.42	0.99	0.05	0.08	0.01
TCGA-A7-A0CJ-01A-21R-A00Z-07	FALSE	TRUE	-0.42	38.67	1	17.78	1.28	1.51	TRUE	-0.42	0.93	0.06	0.08	0
TCGA-B6-A0IQ-01A-11R-A034-07	FALSE	TRUE	-0.42	87.45	0.99	28.19	0.68	1.86	TRUE	-0.42	0.77	0.06	0.04	0.01
TCGA-AN-A0XU-01A-11R-A109-07	FALSE	TRUE	-0.42	261.17	0	65.74	1.73	6.23	TRUE	-0.42	0.67	0.05	0.06	-0.02
TCGA-AR-A24X-01A-11R-A169-07	FALSE	TRUE	-0.42	60.66	1	19.79	0.97	2.08	TRUE	-0.42	1.28	0.05	0.13	0.01
TCGA-E9-A226-01A-21R-A157-07	FALSE	TRUE	-0.42	47.16	0	16.72	1.33	0.16	TRUE	-0.42	1.98	0.04	0.27	-0.01
TCGA-EW-A6SA-01A-21R-A32P-07	FALSE	TRUE	-0.42	12.88	1	8.26	0.08	0.53	TRUE	-0.42	0.73	0.05	0.03	0.01
TCGA-D8-A1JM-01A-11R-A13Q-07	FALSE	TRUE	-0.42	23.71	1	15.06	0.55	3.54	TRUE	-0.42	0.77	0.06	0.03	-0.01
TCGA-AO-A124-01A-11R-A10J-07	FALSE	TRUE	-0.42	59.93	1	26.93	0.62	6.26	TRUE	-0.42	0.61	0.04	0.03	0.01
TCGA-A8-A08R-01A-11R-A034-07	FALSE	TRUE	-0.43	232.57	0	62.66	2.96	2.62	TRUE	-0.43	0.73	0.03	0.09	-0.02
TCGA-EW-A1OW-01A-21R-A144-07	FALSE	TRUE	-0.43	85.82	0	37.67	1.19	0.88	TRUE	-0.43	1.31	0.05	0.14	0
TCGA-D8-A143-01A-11R-A115-07	FALSE	TRUE	-0.43	101.31	1	31.63	0.82	2.23	TRUE	-0.43	0.61	0.05	0.04	0
TCGA-E2-A1LK-01A-21R-A14D-07	FALSE	TRUE	-0.43	39.09	1	20.65	0.33	1.09	TRUE	-0.43	0.6	0.04	0.05	-0.01
TCGA-BH-A1FL-01A-11R-A13Q-07	FALSE	TRUE	-0.43	59.53	1	23.61	0.88	1.09	TRUE	-0.43	1.13	0.05	0.11	0.01
TCGA-AO-A0JI-01A-21R-A056-07	FALSE	TRUE	-0.43	33.47	1	12.87	1.54	1.52	TRUE	-0.43	0.64	0.04	0.05	0
TCGA-AR-A1AV-01A-21R-A12P-07	FALSE	TRUE	-0.43	49.89	0	19.92	0.23	0.28	TRUE	-0.43	1.17	0.04	0.14	0
TCGA-A8-A07F-01A-11R-A00Z-07	FALSE	TRUE	-0.43	101.55	0.27	37.09	1.01	2.05	TRUE	-0.43	1.24	0.03	0.15	0
TCGA-A2-A0YE-01A-11R-A109-07	FALSE	TRUE	-0.43	50.06	0	24.23	0.45	0.41	TRUE	-0.43	1.17	0.06	0.12	-0.01
TCGA-BH-A28Q-01A-11R-A16F-07	FALSE	TRUE	-0.43	66.17	1	21.29	0.57	1.17	TRUE	-0.43	1.48	0.06	0.15	0.01
TCGA-BH-A1F8-01A-11R-A13Q-07	FALSE	TRUE	-0.43	79.9	0	28.74	0.71	1.57	TRUE	-0.43	0.82	0.04	0.1	-0.02
TCGA-A8-A099-01A-11R-A00Z-07	FALSE	TRUE	-0.43	73.06	1	24.43	0.75	0.64	TRUE	-0.43	0.98	0.03	0.12	0
TCGA-A8-A092-01A-11R-A00Z-07	FALSE	TRUE	-0.44	74.54	0	22.12	0.62	0.67	TRUE	-0.44	0.97	0.05	0.08	0.01
TCGA-A2-A04U-01A-11R-A115-07	FALSE	TRUE	-0.44	30.13	1	14.2	0.21	0.81	TRUE	-0.44	0.9	0.06	0.05	0.02
TCGA-B6-A0I6-01A-11R-A034-07	FALSE	TRUE	-0.44	58.52	1	15.43	0.35	2.06	TRUE	-0.44	1.44	0.07	0.13	0.01
TCGA-A2-A0D4-01A-11R-A00Z-07	FALSE	TRUE	-0.44	20.82	0	9.92	0.38	0.25	TRUE	-0.44	0.58	0.04	0.05	0
TCGA-E2-A1LI-01A-12R-A157-07	FALSE	TRUE	-0.44	116	0	38.33	1.03	1.11	TRUE	-0.44	0.55	0.03	0.05	-0.01
TCGA-E2-A1IE-01A-11R-A13Q-07	FALSE	TRUE	-0.44	22.46	1	9.92	0.3	0.59	TRUE	-0.44	0.78	0.04	0.06	0.01
TCGA-AN-A03Y-01A-21R-A00Z-07	FALSE	TRUE	-0.44	74.66	1	26.27	0.35	2.61	TRUE	-0.44	0.89	0.05	0.06	0.01
TCGA-A2-A0YG-01A-21R-A109-07	FALSE	TRUE	-0.44	77.63	0	24.59	0.43	0.57	TRUE	-0.44	0.8	0.04	0.07	0
TCGA-A7-A13D-01A-13R-A277-07	FALSE	TRUE	-0.45	18.18	0	12.97	0.43	0.17	TRUE	-0.45	1.25	0.06	0.11	-0.01
TCGA-B6-A0I1-01A-11R-A21T-07	FALSE	TRUE	-0.45	17.42	0	22.98	0.16	1.62	TRUE	-0.45	0.61	0.05	0.04	-0.01
TCGA-A8-A08T-01A-21R-A00Z-07	FALSE	TRUE	-0.45	77	1	21	0.57	1.07	TRUE	-0.45	1.19	0.05	0.11	0.02
TCGA-A2-A0YM-01A-11R-A109-07	FALSE	TRUE	-0.45	119.81	0.49	35.61	1.44	1.5	TRUE	-0.45	0.83	0.05	0.07	-0.01
TCGA-A2-A0T0-01A-22R-A084-07	FALSE	TRUE	-0.45	84.06	1	31.02	0.75	0.81	TRUE	-0.45	0.94	0.05	0.09	0
TCGA-E2-A1LG-01A-21R-A14M-07	FALSE	TRUE	-0.45	255.81	1	67.31	1.22	2.37	TRUE	-0.45	0.41	0.05	0.01	-0.01
TCGA-A7-A0DA-01A-31R-A115-07	FALSE	TRUE	-0.45	39.57	0	22.92	0.78	0.6	TRUE	-0.45	1.34	0.04	0.16	0
TCGA-AR-A24Q-01A-12R-A169-07	FALSE	TRUE	-0.45	117.86	1	35.72	1.04	4.42	TRUE	-0.45	1.22	0.05	0.13	0.01
TCGA-BH-A204-01A-11R-A157-07	FALSE	TRUE	-0.46	52.11	1	9.6	0.56	0.94	TRUE	-0.46	0.73	0.03	0.07	0
TCGA-B6-A0WV-01A-11R-A109-07	FALSE	TRUE	-0.46	27.91	1	11.69	0.47	0.58	TRUE	-0.46	1.14	0.06	0.1	0
TCGA-A2-A0D3-01A-11R-A115-07	FALSE	TRUE	-0.46	144.49	1	34.42	1.03	3.06	TRUE	-0.46	0.8	0.04	0.06	0.01
TCGA-B6-A402-01A-11R-A239-07	FALSE	TRUE	-0.46	29.7	0	13.81	0.32	0.74	TRUE	-0.46	0.79	0.05	0.05	0.01
TCGA-BH-A1F5-01A-12R-A13Q-07	FALSE	TRUE	-0.46	57.47	1	14.39	1.24	0.41	TRUE	-0.46	1.08	0.03	0.12	0.01
TCGA-AN-A0FX-01A-11R-A034-07	FALSE	TRUE	-0.46	36.65	1	17.64	0.39	2.49	TRUE	-0.46	1.36	0.06	0.12	0.01
TCGA-A2-A04R-01A-41R-A109-07	FALSE	TRUE	-0.46	17.72	1	8.23	0.46	0.46	TRUE	-0.46	0.64	0.03	0.06	0
TCGA-B6-A1KF-01A-11R-A13Q-07	FALSE	TRUE	-0.46	11.4	0	11.22	0.08	0.14	TRUE	-0.46	0.6	0.04	0.06	-0.01
TCGA-E2-A156-01A-11R-A12D-07	FALSE	TRUE	-0.46	33.03	1	12.08	1.26	0.04	TRUE	-0.46	0.92	0.04	0.08	0.01
TCGA-AN-A0AK-01A-21R-A00Z-07	FALSE	TRUE	-0.46	87.51	1	27.71	0.65	0.86	TRUE	-0.46	0.84	0.05	0.06	0.01
TCGA-E9-A244-01A-11R-A169-07	FALSE	TRUE	-0.46	33.11	1	13.63	0.45	2.23	TRUE	-0.46	0.9	0.05	0.06	0.01
TCGA-A8-A06O-01A-11R-A00Z-07	FALSE	TRUE	-0.46	83.48	1	27.48	1.01	1.14	TRUE	-0.46	0.95	0.04	0.09	0.01
TCGA-BH-A18R-01A-11R-A12D-07	FALSE	TRUE	-0.46	78.9	1	22.13	0.79	1.36	TRUE	-0.46	0.84	0.06	0.05	0.01
TCGA-A8-A09V-01A-11R-A034-07	FALSE	TRUE	-0.46	57.97	1	15.04	0.61	0.29	TRUE	-0.46	1.7	0.05	0.21	0.01
TCGA-AR-A24K-01A-11R-A169-07	FALSE	TRUE	-0.47	32.63	1	8.85	0.41	0.39	TRUE	-0.47	0.97	0.06	0.06	0.02
TCGA-BH-A1ES-01A-11R-A137-07	FALSE	TRUE	-0.47	24.08	1	12.18	0.38	0.24	TRUE	-0.47	1.48	0.07	0.15	0.01
TCGA-A7-A13D-01B-04R-A277-07	FALSE	TRUE	-0.47	19.46	0	9.72	0.85	0.59	TRUE	-0.47	1.21	0.06	0.1	-0.01
TCGA-EW-A1PH-01A-11R-A14M-07	FALSE	TRUE	-0.47	75.91	0	36.82	1.48	3.02	TRUE	-0.47	0.77	0.05	0.07	-0.01
TCGA-BH-A1F2-01A-31R-A13Q-07	FALSE	TRUE	-0.47	58.73	0	14.74	0.42	0.52	TRUE	-0.47	1.48	0.03	0.19	0
TCGA-A7-A26E-01A-11R-A277-07	FALSE	TRUE	-0.47	151.2	1	26.37	0.62	0.71	TRUE	-0.47	0.92	0.02	0.11	0.01
TCGA-E9-A1N9-01A-11R-A14D-07	FALSE	TRUE	-0.47	66.09	1	21.36	0.53	2.26	TRUE	-0.47	1.03	0.05	0.09	0.01
TCGA-A8-A095-01A-11R-A00Z-07	FALSE	TRUE	-0.47	86.77	1	19.12	0.43	1.47	TRUE	-0.47	1.27	0.05	0.12	0.01
TCGA-BH-A1FE-11B-14R-A13Q-07	FALSE	TRUE	-0.48	74.87	1	21.03	1.29	5.6	TRUE	-0.48	0.85	0.04	0.07	0.01
TCGA-A7-A26J-01B-02R-A277-07	FALSE	TRUE	-0.48	79.35	0.02	23.67	3.55	1.98	TRUE	-0.48	0.89	0.01	0.14	-0.02
TCGA-BH-A0H0-01A-11R-A056-07	FALSE	TRUE	-0.48	50.2	1	15.67	0.44	0.6	TRUE	-0.48	0.71	0.04	0.05	0.01
TCGA-D8-A13Y-01A-11R-A115-07	FALSE	TRUE	-0.48	23.06	1	8.91	0.26	7.19	TRUE	-0.48	1.14	0.08	0.08	0.01
TCGA-AR-A2LK-01A-11R-A180-07	FALSE	TRUE	-0.49	77.19	0	20.08	0.46	0.82	TRUE	-0.49	1.2	0.05	0.12	0.01
TCGA-BH-A1FC-01A-11R-A13Q-07	FALSE	TRUE	-0.49	280.16	1	67.19	1.95	7.63	TRUE	-0.49	0.27	0.02	0.01	0
TCGA-E2-A15S-01A-11R-A115-07	FALSE	TRUE	-0.49	14.17	1	10.21	0.32	0.81	TRUE	-0.49	0.8	0.06	0.05	0
TCGA-A7-A13E-01A-11R-A12P-07	FALSE	TRUE	-0.49	30.08	0.97	15.12	0.42	3.67	TRUE	-0.49	1	0.07	0.07	0
TCGA-E2-A14X-01A-11R-A115-07	FALSE	TRUE	-0.49	108.79	1	34.83	0.99	3.68	TRUE	-0.49	0.45	0.03	0.03	0.01
TCGA-AR-A0TP-01A-11R-A084-07	FALSE	TRUE	-0.5	13.73	0.27	10.63	0.21	1.95	TRUE	-0.5	1.01	0.05	0.09	0.01
TCGA-A8-A0AB-01A-11R-A034-07	FALSE	TRUE	-0.5	23.96	1	8.47	0.11	0.22	TRUE	-0.5	1.23	0.05	0.12	0.01
TCGA-A8-A07B-01A-11R-A00Z-07	FALSE	TRUE	-0.5	64.59	1	20.11	0.57	0.61	TRUE	-0.5	1.11	0.05	0.1	0.01
TCGA-E2-A1AZ-01A-11R-A12P-07	FALSE	TRUE	-0.5	136.85	0	46.68	3.39	4.13	TRUE	-0.5	1.27	0.05	0.14	-0.01
TCGA-A2-A0YJ-01A-11R-A109-07	FALSE	TRUE	-0.5	19.96	0	13.97	0.64	1.48	TRUE	-0.5	0.74	0.04	0.06	0
TCGA-BH-A18Q-01A-12R-A12D-07	FALSE	TRUE	-0.5	244.08	0.08	76	1.86	7.55	TRUE	-0.5	0.82	0.06	0.06	-0.01
TCGA-AR-A0TU-01A-31R-A109-07	FALSE	TRUE	-0.5	288.42	1	68.51	2.12	3.71	TRUE	-0.5	1	0.08	0.02	-0.01
TCGA-D8-A1XF-01A-11R-A14D-07	FALSE	TRUE	-0.51	44.05	1	18.05	0.45	2.77	TRUE	-0.51	0.68	0.06	0.05	-0.01
TCGA-D8-A1XZ-01A-11R-A14M-07	FALSE	TRUE	-0.51	113.99	1	31.75	1.27	1.95	TRUE	-0.51	1.13	0.05	0.11	0.01
TCGA-C8-A27A-01A-11R-A169-07	FALSE	TRUE	-0.51	55.68	0.45	23.68	0.72	1.91	TRUE	-0.51	0.88	0.06	0.07	-0.01
TCGA-A2-A0YT-01A-11R-A109-07	FALSE	TRUE	-0.51	63.43	0.02	22.23	0.53	2.36	TRUE	-0.51	0.79	0.05	0.07	-0.01
TCGA-BH-A18T-01A-11R-A12D-07	FALSE	TRUE	-0.51	45.94	0.33	20.28	0.68	1.41	TRUE	-0.51	0.74	0.05	0.04	0
TCGA-E2-A158-01A-11R-A12D-07	FALSE	TRUE	-0.51	39.6	1	16.6	1.27	0.89	TRUE	-0.51	0.8	0.06	0.03	0.02
TCGA-E9-A1RE-01A-11R-A157-07	FALSE	TRUE	-0.52	24.65	1	12.42	0.27	1.11	TRUE	-0.52	0.99	0.05	0.08	0.01
TCGA-A7-A26J-01A-11R-A277-07	FALSE	TRUE	-0.52	81.68	1	27.31	1.52	0.46	TRUE	-0.52	1.03	0.04	0.13	-0.01
TCGA-C8-A12M-01A-11R-A115-07	FALSE	TRUE	-0.52	45.02	0.04	22.57	0.84	2.25	TRUE	-0.52	0.79	0.06	0.05	0
TCGA-E9-A22G-01A-11R-A157-07	FALSE	TRUE	-0.52	58.21	1	15.11	1.28	0.61	TRUE	-0.52	1.16	0.07	0.03	0
TCGA-A2-A04T-01A-21R-A034-07	FALSE	TRUE	-0.52	151.28	1	43.13	1.73	7.93	TRUE	-0.52	0.78	0.06	0.04	0.01
TCGA-AN-A0AT-01A-11R-A034-07	FALSE	TRUE	-0.52	65.93	1	25.09	0.89	2.13	TRUE	-0.52	0.9	0.07	0.05	0.01
TCGA-E9-A1RB-01A-11R-A157-07	FALSE	TRUE	-0.53	63.85	1	18.18	0.44	0.38	TRUE	-0.53	1.24	0.06	0.11	0.01
TCGA-AC-A2BM-01A-11R-A21T-07	FALSE	TRUE	-0.53	97.5	0.79	35.29	1	1.89	TRUE	-0.53	1.02	0.05	0.11	-0.01
TCGA-A2-A25B-01A-11R-A169-07	FALSE	TRUE	-0.53	89.34	0.17	27.36	1.27	1.64	TRUE	-0.53	1.08	0.04	0.11	0
TCGA-AR-A2LR-01A-12R-A18M-07	FALSE	TRUE	-0.53	54.1	0.08	25.99	0.38	3.04	TRUE	-0.53	1.43	0.07	0.12	0.02
TCGA-A2-A0CT-01A-31R-A056-07	FALSE	TRUE	-0.53	61.53	1	16	0.58	0.58	TRUE	-0.53	1.07	0.05	0.1	0.01
TCGA-BH-A0WA-01A-11R-A109-07	FALSE	TRUE	-0.53	128.67	0	32.1	1.55	1.73	TRUE	-0.53	1.26	0.06	0.13	-0.01
TCGA-B6-A0RU-01A-11R-A084-07	FALSE	TRUE	-0.54	53.87	1	23.37	0.33	1.03	TRUE	-0.54	1.36	0.07	0.11	0.01
TCGA-A2-A1FW-01A-11R-A13Q-07	FALSE	TRUE	-0.54	50.61	0.92	14.19	0.47	0.91	TRUE	-0.54	0.94	0.05	0.08	0
TCGA-D8-A1XS-01A-11R-A14M-07	FALSE	TRUE	-0.54	97.59	0.99	24.02	0.78	1.32	TRUE	-0.54	1.52	0.05	0.17	0.01
TCGA-BH-A1FM-01A-11R-A13Q-07	FALSE	TRUE	-0.54	41.98	0.99	11.95	0.49	0.26	TRUE	-0.54	1.26	0.04	0.15	0
TCGA-E2-A15R-01A-11R-A115-07	FALSE	TRUE	-0.54	30.33	1	9.78	0.29	1.11	TRUE	-0.54	1.07	0.06	0.1	0
TCGA-AO-A0JD-01A-11R-A056-07	FALSE	TRUE	-0.55	106	1	31.76	1.16	1.64	TRUE	-0.55	0.76	0.05	0.04	0.01
TCGA-AR-A24H-01A-11R-A169-07	FALSE	TRUE	-0.55	94.36	1	27.59	1.12	2.37	TRUE	-0.55	0.7	0.05	0.06	-0.02
TCGA-E2-A14N-01A-31R-A137-07	FALSE	TRUE	-0.55	123.54	1	29.37	1.48	1.63	TRUE	-0.55	0.8	0.07	0.04	-0.01
TCGA-D8-A27F-01A-11R-A16F-07	FALSE	TRUE	-0.56	42.97	0.99	16.7	0.53	0.32	TRUE	-0.56	1.43	0.07	0.14	0
TCGA-AO-A1KP-01A-11R-A13Q-07	FALSE	TRUE	-0.58	22.29	1	7.29	0.8	0.38	TRUE	-0.58	1.09	0.05	0.09	0.01
TCGA-A1-A0SK-01A-12R-A084-07	FALSE	TRUE	-0.58	14.83	1	5.55	0.19	1.35	TRUE	-0.58	0.79	0.08	0.02	0.01
TCGA-AR-A1AH-01A-11R-A12D-07	FALSE	TRUE	-0.59	25.88	1	12.12	0.32	0.24	TRUE	-0.59	0.87	0.06	0.06	0
TCGA-D8-A1XK-01A-21R-A14M-07	FALSE	TRUE	-0.59	112.27	1	38.26	3.8	1.87	TRUE	-0.59	0.76	0.05	0.07	-0.02
TCGA-D8-A147-01A-11R-A115-07	FALSE	TRUE	-0.6	117.09	0	36.79	1.47	2.8	TRUE	-0.6	1.36	0.08	0.09	-0.02
TCGA-AC-A2BK-01A-11R-A21T-07	FALSE	TRUE	-0.61	33.61	0	15.9	0.55	1.54	TRUE	-0.61	0.94	0.07	0.05	0.02
TCGA-A2-A25E-01A-11R-A169-07	FALSE	TRUE	-0.61	61.71	0.86	19.91	0.48	1.12	TRUE	-0.61	1.11	0.05	0.1	0
TCGA-AR-A256-01A-11R-A169-07	FALSE	TRUE	-0.61	85.81	0.93	29.06	0.9	2.35	TRUE	-0.61	0.8	0.05	0.06	0
TCGA-AR-A1AY-01A-21R-A12P-07	FALSE	TRUE	-0.61	32.75	0	11.9	0.72	0.36	TRUE	-0.61	1.5	0.08	0.12	0
TCGA-C8-A1HN-01A-11R-A137-07	FALSE	TRUE	-0.61	72.79	0.02	21.96	0.41	0.74	TRUE	-0.61	1.01	0.05	0.09	0
TCGA-C8-A1HJ-01A-11R-A13Q-07	FALSE	TRUE	-0.62	56.73	0	17.49	0.97	2.15	TRUE	-0.62	0.89	0.07	0.04	0.01
TCGA-AR-A0U2-01A-11R-A109-07	FALSE	TRUE	-0.62	117	0	36.1	0.73	5.37	TRUE	-0.62	0.86	0.06	0.05	0
TCGA-A2-A1FV-01A-11R-A13Q-07	FALSE	TRUE	-0.62	28.03	1	9.07	0.29	0.47	TRUE	-0.62	1.02	0.05	0.09	0.01
TCGA-A8-A07O-01A-11R-A00Z-07	FALSE	TRUE	-0.63	149.05	1	18.98	0.59	2.01	TRUE	-0.63	0.77	0.06	0.07	-0.01
TCGA-AN-A04D-01A-21R-A034-07	FALSE	TRUE	-0.64	18.39	0	9.21	0.3	0.52	TRUE	-0.64	0.82	0.06	0.04	0.01
TCGA-E9-A1R7-01A-11R-A14M-07	FALSE	TRUE	-0.65	39.22	1	16.01	0.19	0.64	TRUE	-0.65	0.89	0.04	0.08	0.01
TCGA-AO-A1KS-01A-11R-A13Q-07	FALSE	TRUE	-0.71	77.76	1	19.13	0.85	1.07	TRUE	-0.71	1.03	0.04	0.1	0
TCGA-A7-A13E-01A-11R-A277-07	FALSE	TRUE	-0.73	32	1	14.29	0.84	2.44	TRUE	-0.73	1.19	0.07	0.1	0
TCGA-A7-A0DC-01A-11R-A00Z-07	FALSE	TRUE	-0.73	9.27	1	5.6	0.49	0.12	TRUE	-0.73	0.34	0.02	0.03	0
TCGA-A8-A07C-01A-11R-A034-07	FALSE	TRUE	-0.76	147.08	0.99	32.39	1.55	2.36	TRUE	-0.76	0.88	0.06	0.05	0.01
TCGA-AR-A251-01A-12R-A169-07	FALSE	TRUE	-0.78	61.19	0.47	21.97	1.65	5.29	TRUE	-0.78	1.08	0.05	0.11	-0.01
TCGA-A7-A13E-01B-06R-A277-07	FALSE	TRUE	-0.78	101.96	1	23.57	4.69	3.93	TRUE	-0.78	0.56	0.01	0.09	-0.02
TCGA-A1-A0SO-01A-22R-A084-07	FALSE	TRUE	-0.79	47.32	0.06	16.78	0.22	0.87	TRUE	-0.79	0.97	0.08	0.04	0.02
